# Supplementary material for: Analysis of a gene panel for targeted sequencing of colorectal cancer samples
Source: Oncotarget. 2018 Jan 10;9(10):9043–60. doi: 10.18632/oncotarget.24138 (PMC5823670; doi:10.18632/oncotarget.24138)
Supplement: Supplementary file 4 [file oncotarget-09-9043-s004.xlsx]

## Sheet: Sheet1
Case no.	Tumour tissue block no.	No. of tissue section (15 μm thick)	Estimated content of	Estimated tumour
			inflammatory cells1	cell fraction2
1	1	2	High	0.4
	2	2	High	0.3
	3	2	High	0.3
	4	2	High	0.3
	1,2,3,4	2 from each block	High	32,50%
2	1	2	High	0.4
	2	2	High	0.4
	3	2	High	0.5
	4	2	High	0.6
	1,2,3,4	2 from each block	High	47,50%
3	1	2	Low	0.6
	2	2	Low	0.7
	3	2	Low	0.3
	4	2	Low	0.3
	1,2,3,4	2 from each block	Low	47,50%
4	1	2	Low	0.4
	2	2	Low	0.4
	3	2	Low	0.8
	4	2	Low	0.7
	1,2,3,4	2 from each block	Low	57,50%
5	1	2	Low	0.4
	2	2	Low	0.5
	3	2	Low	0.5
	4	2	Low	0.5
	1,2,3,4	2 from each block	Low	47,50%
1 The content of inflammatory cells was estimated semi-quantitatively by subjectively scoring of the inflammatory infiltrate in adjacently cut, HE-stained tissue section, as low or high.
2 The tumour cell fraction in the tissue sections (i.e., the tumour nuclear fraction) was estimated subjectively in adjacently cut, HE-stained sections.
