# Supplementary material for: Analysis of a gene panel for targeted sequencing of colorectal cancer samples
Source: Oncotarget. 2018 Jan 10;9(10):9043–60. doi: 10.18632/oncotarget.24138 (PMC5823670; doi:10.18632/oncotarget.24138)
Supplement: Supplementary file 5 [file oncotarget-09-9043-s005.xlsx]

## Sheet: Sheet1
Resource Type	Resource Description	Reference	Type	Selection criteria	Number of genes in table	Study data availability	Study sample size
Literature	Expert curated CRC recurrent somatic mutations gene list	Molecular Genetics of Colorectal Cancer Annual Review of Pathology, February 2011 Table 2	Float [0;1], Estimated mutation frequency	None (all genes included)	16	NA	NA
Literature	TCGA CRC Study	Comprehensive molecular characterization of human colon and rectal cancer Nature, July 2012 Supplementary Table 3	Integer [Rank]	Significantly somatic recurrently mutated genes called in hypermutated samples (35 samples total) using MutSig algorithm with significance cut-off q<=0.1	13	Data present in cBioPortal	224 CRC sequenced samples
Literature	TCGA CRC Study	Comprehensive molecular characterization of human colon and rectal cancer Nature, July 2012 Supplementary Table 3	Integer [Rank]	Significantly somatic recurrently mutated genes called in non-hypermutated samples (189 samples total) using MutSig algorithm with significance cut-off q<=0.1	19	Data present in cBioPortal	224 CRC sequenced samples
Literature	TCGA CRC Study	Comprehensive molecular characterization of human colon and rectal cancer Nature, July 2012 Supplementary Table 11	Binary	Subset of mutation signatures associated with CRC Tumor Aggression. Only genes that were significant in the "Distant metastasis" correlation test were included.	7	Data present in cBioPortal	224 CRC sequenced samples
Literature	TCGA Pan-Cancer study	Mutational landscape and significance across 12 major cancer types Nature, July 2012 Supplementary Table 4	Binary	Significantly mutated genes from COADREAD data (individual tumor type)	23	NA	3281 tumor samples (across 12 cancer types)
Literature	Significantly mutated cancer genes for microsatellite stable CRC samples	Recurrent R-spondin fusions in colon cancer Nature, July 2012 Supplementary Table 7	Float [0;1], mutation frequency	Significantly mutated cancer genes for microsatellite stable (MSS) samples. 55 MSS samples analyzed. [The authors note that the analysis was underpowered for analyzing the 15 microsatellite instable (MSI) samples]	24	Data present in cBioPortal	72 CRC sequenced samples
Mutation database	cBioPortal	cBioPortal (TCGA COADREAD provisional) Download date: December 3rd, 2013	Binary	Subset of MutSig genes listed in cBioPortal for TCGA COADREAD provisional. Only genes with a "q value" was included.	39	Data present in cBioPortal	NA
Mutation database	COSMIC: Catalogue of Somatic Mutations in Cancer	COSMIC census v66 (25th Jul 2013)	Binary	COSMIC census genes with the keyword "colorectal" contained in the field "Tumour Types (Somatic Mutations)"	20	Data present in COSMIC	NA
Mutation database	COSMIC cancer gene census - a catalogue of genes causally implicated in cancer	COSMIC census v66 (25th Jul 2013)	Binary	COSMIC census genes with the keyword "colorectal" contained in the field "Tumour Types (Germline Mutations)"	5	Data present in COSMIC	NA
Sorting feature to resolve scoring ties	COSMIC "large intestine" mutation frequency	COSMIC (Cancer Browser) v66 (25th Jul 2013)	Float [0;1]	COSMIC mutation frequency for tissue selection "large_intestine". Genes with mutation frequency > 7 % was included.	NA	Data present in COSMIC	NA
