# Supplementary material for: Analysis of a gene panel for targeted sequencing of colorectal cancer samples
Source: Oncotarget. 2018 Jan 10;9(10):9043–60. doi: 10.18632/oncotarget.24138 (PMC5823670; doi:10.18632/oncotarget.24138)
Supplement: Supplementary file 6 [file oncotarget-09-9043-s006.xlsx]

## Sheet: Combined_gene_list
HUGO symbol(s)	Protein	Protein length (AA)	final	Automatic filter	Manual filter	CBS	Lawrence	TM	KEGG-CC	VEGF	CHEMO	DRUGBANK	EGFR	HNPCC	TCGA.top50.rate	TCGA.top50	Alternative name	Description
TGFBR2	TGFR2_HUMAN	567	1	0	0	1	1	1	1	0	1	0	0	1	0	0	-	TGF-beta receptor type-2				ABCA1
MLH1	MLH1_HUMAN	756	1	0	0	1	0	1	1	0	0	0	0	1	0	0	-	DNA mismatch repair protein Mlh1				ABCA12
MSH2	MSH2_HUMAN	934	1	0	0	1	0	1	1	0	0	0	0	1	0	0	-	DNA mismatch repair protein Msh2				ABCA13
MSH6	MSH6_HUMAN	1360	1	0	0	1	0	1	1	0	0	0	0	1	0	0	-	DNA mismatch repair protein Msh6				ABCA7
PMS1	PMS1_HUMAN	932	1	0	0	1	0	1	0	0	0	0	0	1	0	0	-	PMS1 protein homolog 1				ABI1
EPCAM	EPCAM_HUMAN	314	1	0	0	0	0	1	0	0	0	0	0	1	0	0	-	Epithelial cell adhesion molecule				ABL1
MLH3	MLH3_HUMAN	1453	1	0	0	0	0	1	0	0	0	0	0	1	0	0	-	DNA mismatch repair protein Mlh3				ABL2
PMS2	PMS2_HUMAN	862	1	0	0	0	0	1	0	0	0	0	0	1	0	0	-	Mismatch repair endonuclease PMS2				ACACA
PIK3CA	PK3CA_HUMAN	1068	1	0	0	1	1	1	1	1	1	0	0	0	0	1	-	Phosphatidylinositol 4,5-bisphosphate 3-kinase catalytic subunit alpha isoform				ACACB
KRAS	RASK_HUMAN	189	1	1	0	1	1	1	1	1	0	0	0	0	1	1	-	GTPase KRas				ACAN
TP53	P53_HUMAN	393	1	1	0	1	1	1	1	0	1	0	0	0	1	1	-	Cellular tumor antigen p53				ACKR3
BRAF	BRAF_HUMAN	766	1	0	0	1	1	1	1	0	1	0	0	0	0	0	-	Serine/threonine-protein kinase B-raf				ACOT4
APC	APC_HUMAN	2843	1	1	0	1	1	1	1	0	0	0	0	0	1	1	-	Adenomatous polyposis coli protein				ACSL3
AXIN2	AXIN2_HUMAN	843	1	0	0	1	1	1	1	0	0	0	0	0	0	0	-	Axin-2				ACSL6
CTNNB1	CTNB1_HUMAN	781	1	0	0	1	1	1	1	0	0	0	0	0	0	0	-	Catenin beta-1				ACTBL2
SMAD2	SMAD2_HUMAN	467	1	0	0	1	1	1	1	0	0	0	0	0	0	0	-	Mothers against decapentaplegic homolog 2				ACVR1B
SMAD4	SMAD4_HUMAN	552	1	0	0	1	1	1	1	0	0	0	0	0	0	0	-	Mothers against decapentaplegic homolog 4				ACVR2A
TCF7L2	TF7L2_HUMAN	619	1	0	0	1	1	1	1	0	0	0	0	0	0	0	-	Transcription factor 7-like 2				ADAD2
ATM	ATM_HUMAN	3056	1	0	0	1	1	1	0	0	0	0	0	0	0	0	-	Serine-protein kinase ATM				ADAM29
CASP8	CASP8_HUMAN	479	1	0	0	1	1	1	0	0	0	0	0	0	0	0	-	Caspase-8				ADAMTS12
PTEN	PTEN_HUMAN	403	1	0	0	1	1	1	0	0	0	0	0	0	0	0	-	Phosphatidylinositol 3,4,5-trisphosphate 3-phosphatase and dual-specificity protein phosphatase PTEN				ADAMTS13
PIK3R1	P85A_HUMAN	724	1	0	0	1	1	0	1	1	0	0	0	0	0	0	-	Phosphatidylinositol 3-kinase regulatory subunit alpha				ADAMTS18
NRAS	RASN_HUMAN	189	1	0	0	1	1	0	0	1	0	0	0	0	0	0	-	GTPase NRas				ADAMTS2
ACVR1B	ACV1B_HUMAN	505	1	0	0	1	1	0	0	0	1	0	0	0	0	0	-	Activin receptor type-1B				ADAMTS3
MAP2K4	MP2K4_HUMAN	399	1	0	0	1	1	0	0	0	1	0	0	0	0	0	-	Dual specificity mitogen-activated protein kinase kinase 4				ADAMTSL3
ARID1A	ARI1A_HUMAN	2285	1	0	0	1	1	0	0	0	0	0	0	0	0	0	-	AT-rich interactive domain-containing protein 1A				ADAMTSL4
CDC27	CDC27_HUMAN	824	1	0	0	1	1	0	0	0	0	0	0	0	0	0	-	Cell division cycle protein 27 homolog				ADCY2
ELF3	ELF3_HUMAN	371	1	1	0	1	1	0	0	0	0	0	0	0	0	0	-	ETS-related transcription factor Elf-3				ADCY8
FBXW7	FBXW7_HUMAN	707	1	0	0	1	1	0	0	0	0	0	0	0	0	0	-	F-box/WD repeat-containing protein 7				ADRM1
PCBP1	PCBP1_HUMAN	356	1	0	0	1	1	0	0	0	0	0	0	0	0	0	-	Poly(rC)-binding protein 1				AFF1
AKT1	AKT1_HUMAN	480	1	0	0	1	0	1	1	1	1	0	0	0	0	0	-	RAC-alpha serine/threonine-protein kinase				AFF2
MAP2K1	MP2K1_HUMAN	393	1	0	0	1	0	1	1	1	1	0	0	0	0	0	-	Dual specificity mitogen-activated protein kinase kinase 1				AFF3
AXIN1	AXIN1_HUMAN	862	1	0	0	1	0	1	1	0	0	0	0	0	0	0	-	Axin-1				AFF4
BAX	BAX_HUMAN	192	1	0	0	1	0	1	1	0	0	0	0	0	0	0	-	Apoptosis regulator BAX				AGAP2
DKK4	DKK4_HUMAN	224	1	0	0	1	0	1	0	0	0	0	0	0	0	0	-	Dickkopf-related protein 4				AHCTF1
MDM2	MDM2_HUMAN	491	1	0	0	1	0	1	0	0	0	0	0	0	0	0	-	E3 ubiquitin-protein ligase Mdm2				AHNAK
TNFRSF10C	TR10C_HUMAN	259	1	1	0	1	0	1	0	0	0	0	0	0	0	0	-	Tumor necrosis factor receptor superfamily member 10C				AHNAK2
SMAD3	SMAD3_HUMAN	425	1	0	0	1	0	0	1	0	1	0	0	0	0	0	-	Mothers against decapentaplegic homolog 3				AJUBA
ACVR2A	AVR2A_HUMAN	513	1	0	0	1	0	0	0	0	1	0	0	0	0	0	-	Activin receptor type-2A				AKAP6
CSMD3	CSMD3_HUMAN	3707	1	0	0	1	0	0	0	0	0	0	0	0	0	1	-	CUB and sushi domain-containing protein 3				AKAP9
DNAH5	DYH5_HUMAN	4624	1	0	0	1	0	0	0	0	0	0	0	0	0	1	-	Dynein heavy chain 5, axonemal				AKT1
FAT4	FAT4_HUMAN	4981	1	0	0	1	0	0	0	0	0	0	0	0	0	1	-	Protocadherin Fat 4				AKT2
LRP1B	LRP1B_HUMAN	4599	1	0	0	1	0	0	0	0	0	0	0	0	0	1	-	Low-density lipoprotein receptor-related protein 1B				ALDH2
PCDHA10	PCDAA_HUMAN	948	1	0	0	1	0	0	0	0	0	0	0	0	0	1	-	Protocadherin alpha-10				ALK
RYR2	RYR2_HUMAN	4967	1	0	0	1	0	0	0	0	0	0	0	0	0	1	-	Ryanodine receptor 2				ALMS1
SYNE1	SYNE1_HUMAN	8797	1	0	0	1	0	0	0	0	0	0	0	0	0	1	-	Nesprin-1				AMER1
ACOT4	ACOT4_HUMAN	421	1	0	0	1	0	0	0	0	0	0	0	0	0	0	-	Acyl-coenzyme A thioesterase 4				ANK1
AFF2	AFF2_HUMAN	1311	1	0	0	1	0	0	0	0	0	0	0	0	0	0	-	AF4/FMR2 family member 2				ANK2
AMER1	AMER1_HUMAN	1135	1	0	0	1	0	0	0	0	0	0	0	0	0	0	-	APC membrane recruitment protein 1				ANK3
ANO4	ANO4_HUMAN	955	1	0	0	1	0	0	0	0	0	0	0	0	0	0	-	Anoctamin-4				ANKHD1-EIF4EBP3
ATP6V0D2	VA0D2_HUMAN	350	1	0	0	1	0	0	0	0	0	0	0	0	0	0	-	V-type proton ATPase subunit d 2				ANKLE1
BRINP3	BRNP3_HUMAN	766	1	0	0	1	0	0	0	0	0	0	0	0	0	0	FAM5C	BMP/retinoic acid-inducible neural-specific protein 3				ANKRD12
CCDC160	CC160_HUMAN	325	1	0	0	1	0	0	0	0	0	0	0	0	0	0	-	Coiled-coil domain-containing protein 160				ANO4
CDH2	CADH2_HUMAN	906	1	0	0	1	0	0	0	0	0	0	0	0	0	0	-	Cadherin-2				ANP32D
CHRDL1	CRDL1_HUMAN	450	1	0	0	1	0	0	0	0	0	0	0	0	0	0	-	Chordin-like protein 1				AP2A2
CPXCR1	CPXCR_HUMAN	301	1	0	0	1	0	0	0	0	0	0	0	0	0	0	-	CPX chromosomal region candidate gene 1 protein				APC
CRTC1	CRTC1_HUMAN	634	1	0	0	1	0	0	0	0	0	0	0	0	0	0	-	CREB-regulated transcription coactivator 1				APOB
CSMD1	CSMD1_HUMAN	3565	1	0	0	1	0	0	0	0	0	0	0	0	0	0	-	CUB and sushi domain-containing protein 1				APRT
DKK2	DKK2_HUMAN	259	1	0	0	1	0	0	0	0	0	0	0	0	0	0	-	Dickkopf-related protein 2				AR
DMD	DMD_HUMAN	3685	1	0	0	1	0	0	0	0	0	0	0	0	0	0	-	Dystrophin				ARAP3
EDNRB	EDNRB_HUMAN	442	1	0	0	1	0	0	0	0	0	0	0	0	0	0	-	Endothelin B receptor				ARFGEF1
EIF4A2	IF4A2_HUMAN	407	1	0	0	1	0	0	0	0	0	0	0	0	0	0	-	Eukaryotic initiation factor 4A-II				ARHGAP20
EP300	EP300_HUMAN	2414	1	0	0	1	0	0	0	0	0	0	0	0	0	0	-	Histone acetyltransferase p300				ARHGAP26
EVC2	LBN_HUMAN	1308	1	0	0	1	0	0	0	0	0	0	0	0	0	0	-	Limbin				ARHGAP35
FZD3	FZD3_HUMAN	666	1	0	0	1	0	0	0	0	0	0	0	0	0	0	-	Frizzled-3				ARHGEF12
FZD9	FZD9_HUMAN	591	1	0	0	1	0	0	0	0	0	0	0	0	0	0	-	Frizzled-9				ARID1A
GGT1	GGT1_HUMAN	569	1	0	0	1	0	0	0	0	0	0	0	0	0	0	-	Gamma-glutamyltranspeptidase 1				ARID2
GPC6	GPC6_HUMAN	555	1	0	0	1	0	0	0	0	0	0	0	0	0	0	-	Glypican-6				ARID5B
GRIK3	GRIK3_HUMAN	919	1	0	0	1	0	0	0	0	0	0	0	0	0	0	-	Glutamate receptor ionotropic, kainate 3				ARNT
IL13RA1	I13R1_HUMAN	427	1	0	0	1	0	0	0	0	0	0	0	0	0	0	-	Interleukin-13 receptor subunit alpha-1				ASH1L
KIF2B	KIF2B_HUMAN	673	1	0	0	1	0	0	0	0	0	0	0	0	0	0	-	Kinesin-like protein KIF2B				ASPM
KRTAP5-5	KRA55_HUMAN	237	1	0	0	1	0	0	0	0	0	0	0	0	0	0	-	Keratin-associated protein 5-5				ASPSCR1
LIFR	LIFR_HUMAN	1097	1	0	0	1	0	0	0	0	0	0	0	0	0	0	-	Leukemia inhibitory factor receptor				ASTN1
LRP2	LRP2_HUMAN	4655	1	0	0	1	0	0	0	0	0	0	0	0	0	0	-	Low-density lipoprotein receptor-related protein 2				ASTN2
MAP7	MAP7_HUMAN	749	1	0	0	1	0	0	0	0	0	0	0	0	0	0	-	Ensconsin				ASXL1
MAPK8IP1	JIP1_HUMAN	711	1	0	0	1	0	0	0	0	0	0	0	0	0	0	-	C-Jun-amino-terminal kinase-interacting protein 1				ATF1
MIER3	MIER3_HUMAN	550	1	0	0	1	0	0	0	0	0	0	0	0	0	0	-	Mesoderm induction early response protein 3				ATIC
MRVI1	MRVI1_HUMAN	885	1	0	0	1	0	0	0	0	0	0	0	0	0	0	-	Protein MRVI1				ATM
MYO1B	MYO1B_HUMAN	1136	1	0	0	1	0	0	0	0	0	0	0	0	0	0	-	Unconventional myosin-Ib				ATN1
NPAP1	NPAP1_HUMAN	1156	1	0	0	1	0	0	0	0	0	0	0	0	0	0	-	Nuclear pore-associated protein 1				ATP10A
NRXN1	NRX1A_HUMAN	1477	1	0	0	1	0	0	0	0	0	0	0	0	0	0	-	Neurexin-1				ATP6V0D2
NRXN1	NRX1B_HUMAN	442	1	0	0	1	0	0	0	0	0	0	0	0	0	0	-	Neurexin-1-beta				ATP8B4
OR10A7	O10A7_HUMAN	316	1	0	0	1	0	0	0	0	0	0	0	0	0	0	-	Olfactory receptor 10A7				ATR
OR2M4	OR2M4_HUMAN	311	1	0	0	1	0	0	0	0	0	0	0	0	0	0	-	Olfactory receptor 2M4				ATRX
OR2W3	OR2W3_HUMAN	314	1	0	0	1	0	0	0	0	0	0	0	0	0	0	-	Olfactory receptor 2W3				ATXN1
OTOL1	OTOL1_HUMAN	477	1	0	0	1	0	0	0	0	0	0	0	0	0	0	-	Otolin-1				AUTS2
PERM1	PERM1_HUMAN	790	1	0	0	1	0	0	0	0	0	0	0	0	0	0	C1orf170	PGC-1 and ERR-induced regulator in muscle protein 1				AXIN1
PRIM2	PRI2_HUMAN	509	1	0	0	1	0	0	0	0	0	0	0	0	0	0	-	DNA primase large subunit				AXIN2
PTPN12	PTN12_HUMAN	780	1	0	0	1	0	0	0	0	0	0	0	0	0	0	-	Tyrosine-protein phosphatase non-receptor type 12				B2M
SCN10A	SCNAA_HUMAN	1956	1	0	0	1	0	0	0	0	0	0	0	0	0	0	-	Sodium channel protein type 10 subunit alpha				B4GALT3
SCN7A	SCN7A_HUMAN	1682	1	0	0	1	0	0	0	0	0	0	0	0	0	0	-	Sodium channel protein type 7 subunit alpha				BABAM1
SLC9A9	SL9A9_HUMAN	645	1	0	0	1	0	0	0	0	0	0	0	0	0	0	-	Sodium/hydrogen exchanger 9				BAI3
SOX9	SOX9_HUMAN	509	1	0	0	1	0	0	0	0	0	0	0	0	0	0	-	Transcription factor SOX-9				BAP1
TCERG1	TCRG1_HUMAN	1098	1	0	0	1	0	0	0	0	0	0	0	0	0	0	-	Transcription elongation regulator 1				BAX
TMPRSS11A	TM11A_HUMAN	421	1	0	0	1	0	0	0	0	0	0	0	0	0	0	-	Transmembrane protease serine 11A				BCL10
TRPS1	TRPS1_HUMAN	1281	1	0	0	1	0	0	0	0	0	0	0	0	0	0	-	Zinc finger transcription factor Trps1				BCL11A
TSHZ3	TSH3_HUMAN	1081	1	0	0	1	0	0	0	0	0	0	0	0	0	0	-	Teashirt homolog 3				BCL11B
UBE2NL	UE2NL_HUMAN	153	1	0	0	1	0	0	0	0	0	0	0	0	0	0	-	Putative ubiquitin-conjugating enzyme E2 N-like				BCL2
VTI1A	VTI1A_HUMAN	217	1	0	0	1	0	0	0	0	0	0	0	0	0	0	-	Vesicle transport through interaction with t-SNAREs homolog 1A				BCL3
WBSCR17	GLTL3_HUMAN	598	1	0	0	1	0	0	0	0	0	0	0	0	0	0	-	Putative polypeptide N-acetylgalactosaminyltransferase-like protein 3				BCL5
ZC3H13	ZC3HD_HUMAN	1668	1	0	0	1	0	0	0	0	0	0	0	0	0	0	-	Zinc finger CCCH domain-containing protein 13				BCL6
ZNF208	ZN208_HUMAN	1280	1	0	0	1	0	0	0	0	0	0	0	0	0	0	-	Zinc finger protein 208				BCL7A
ERBB2	ERBB2_HUMAN	1255	1	0	0	0	1	1	0	0	1	0	0	0	0	0	-	Receptor tyrosine-protein kinase erbB-2				BCL9
ERBB3	ERBB3_HUMAN	1342	1	0	0	0	1	1	0	0	1	0	0	0	0	0	-	Receptor tyrosine-protein kinase erbB-3				BCL9L
ARID2	ARID2_HUMAN	1835	1	0	0	0	1	0	0	0	0	0	0	0	0	0	-	AT-rich interactive domain-containing protein 2				BCOR
ATP5B	ATPB_HUMAN	529	1	0	0	0	1	0	0	0	0	0	0	0	0	0	-	ATP synthase subunit beta, mitochondrial				BCR
B2M	B2MG_HUMAN	119	1	0	0	0	1	0	0	0	0	0	0	0	0	0	-	Beta-2-microglobulin				BIRC3
BCLAF1	BCLF1_HUMAN	920	1	0	0	0	1	0	0	0	0	0	0	0	0	0	-	Bcl-2-associated transcription factor 1				BIRC6
BCOR	BCOR_HUMAN	1755	1	0	0	0	1	0	0	0	0	0	0	0	0	0	-	BCL-6 corepressor				BLM
CD70	CD70_HUMAN	193	1	0	0	0	1	0	0	0	0	0	0	0	0	0	-	CD70 antigen				BMPR1A
CDK12	CDK12_HUMAN	1490	1	0	0	0	1	0	0	0	0	0	0	0	0	0	-	Cyclin-dependent kinase 12				BOD1L1
CNBD1	CNBD1_HUMAN	436	1	0	0	0	1	0	0	0	0	0	0	0	0	0	-	Cyclic nucleotide-binding domain-containing protein 1				BRAF
GOT1	AATC_HUMAN	413	1	0	0	0	1	0	0	0	0	0	0	0	0	0	-	Aspartate aminotransferase, cytoplasmic				BRCA1
IDH2	IDHP_HUMAN	452	1	0	0	0	1	0	0	0	0	0	0	0	0	0	-	Isocitrate dehydrogenase [NADP], mitochondrial				BRCA2
NTN4	NET4_HUMAN	628	1	0	0	0	1	0	0	0	0	0	0	0	0	0	-	Netrin-4				BRD3
RBM10	RBM10_HUMAN	930	1	0	0	0	1	0	0	0	0	0	0	0	0	0	-	RNA-binding protein 10				BRD4
SIRT4	SIR4_HUMAN	314	1	0	0	0	1	0	0	0	0	0	0	0	0	0	-	NAD-dependent protein deacetylase sirtuin-4				BRIP1
TRAF3	TRAF3_HUMAN	568	1	0	0	0	1	0	0	0	0	0	0	0	0	0	-	TNF receptor-associated factor 3				BSN
TRIM23	TRI23_HUMAN	574	1	0	0	0	1	0	0	0	0	0	0	0	0	0	-	E3 ubiquitin-protein ligase TRIM23				BTBD11
VEGFA	VEGFA_HUMAN	232	1	0	0	0	0	1	0	1	0	1	0	0	0	0	-	Vascular endothelial growth factor A				BTG1
EGFR	EGFR_HUMAN	1210	1	0	0	0	0	1	0	0	1	1	1	0	0	0	-	Epidermal growth factor receptor				BUB1B
ABCB1	MDR1_HUMAN	1280	1	0	0	0	0	1	0	0	1	1	0	0	0	0	-	Multidrug resistance protein 1				BZRAP1-AS1
ABCC1	MRP1_HUMAN	1531	1	0	0	0	0	1	0	0	1	1	0	0	0	0	-	Multidrug resistance-associated protein 1				C10orf71
ABCC2	MRP2_HUMAN	1545	1	0	0	0	0	1	0	0	1	1	0	0	0	0	-	Canalicular multispecific organic anion transporter 1				C10orf90
ABCG2	ABCG2_HUMAN	655	1	0	0	0	0	1	0	0	1	1	0	0	0	0	-	ATP-binding cassette sub-family G member 2				C12orf9
CES2	EST2_HUMAN	559	1	0	0	0	0	1	0	0	1	1	0	0	0	0	-	Cocaine esterase				C15orf65
TOP1	TOP1_HUMAN	765	1	0	0	0	0	1	0	0	1	1	0	0	0	0	-	DNA topoisomerase 1				C1orf112
TYMP	TYPH_HUMAN	482	1	0	0	0	0	1	0	0	1	1	0	0	0	0	-	Thymidine phosphorylase				C1orf170
TYMS	TYSY_HUMAN	313	1	0	0	0	0	1	0	0	1	1	0	0	0	0	-	Thymidylate synthase				C1orf173
DPYD	DPYD_HUMAN	1025	1	0	0	0	0	1	0	0	0	1	0	0	0	0	-	Dihydropyrimidine dehydrogenase [NADP(+)]				C1orf189
GSTM1	GSTM1_HUMAN	218	1	0	0	0	0	1	0	0	0	1	0	0	0	0	-	Glutathione S-transferase Mu 1				C20orf26
GSTP1	GSTP1_HUMAN	210	1	0	0	0	0	1	0	0	0	1	0	0	0	0	-	Glutathione S-transferase P				C2orf44
MTHFR	MTHR_HUMAN	656	1	0	0	0	0	1	0	0	0	1	0	0	0	0	-	Methylenetetrahydrofolate reductase				C5orf42
NQO1	NQO1_HUMAN	274	1	1	0	0	0	1	0	0	0	1	0	0	0	0	-	NAD(P)H dehydrogenase [quinone] 1				C6orf15
UGT1A1	UD11_HUMAN	533	1	0	0	0	0	1	0	0	0	1	0	0	0	0	-	UDP-glucuronosyltransferase 1-1				C7orf62
UMPS	UMPS_HUMAN	480	1	0	0	0	0	1	0	0	0	1	0	0	0	0	-	Uridine 5'-monophosphate synthase				CABLES1
ALPI	PPBI_HUMAN	528	1	1	0	0	0	1	0	0	0	0	0	0	0	0	-	Intestinal-type alkaline phosphatase				CACNA1A
BBC3	BBC3B_HUMAN	261	1	1	0	0	0	1	0	0	0	0	0	0	0	0	-	Bcl-2-binding component 3				CACNA1B
CYP24A1	CP24A_HUMAN	514	1	1	0	0	0	1	0	0	0	0	0	0	0	0	-	1,25-dihydroxyvitamin D(3) 24-hydroxylase, mitochondrial				CACNA1E
CYP27B1	CP27B_HUMAN	508	1	1	0	0	0	1	0	0	0	0	0	0	0	0	-	25-hydroxyvitamin D-1 alpha hydroxylase, mitochondrial				CACNA1H
SETD2	SETD2_HUMAN	2564	1	1	0	0	0	1	0	0	0	0	0	0	0	0	-	Histone-lysine N-methyltransferase SETD2				CAMTA1
ZNF148	ZN148_HUMAN	794	1	1	0	0	0	1	0	0	0	0	0	0	0	0	-	Zinc finger protein 148				CANT1
SPHK2	SPHK2_HUMAN	654	1	1	0	0	0	0	0	1	0	0	0	0	0	0	-	Sphingosine kinase 2				CARD11
CES1	EST1_HUMAN	567	1	0	0	0	0	0	0	0	1	1	0	0	0	0	-	Liver carboxylesterase 1				CARS
CYP1A2	CP1A2_HUMAN	515	1	0	0	0	0	0	0	0	1	1	0	0	0	0	-	Cytochrome P450 1A2				CASC5
CYP2A6	CP2A6_HUMAN	494	1	0	0	0	0	0	0	0	1	1	0	0	0	0	-	Cytochrome P450 2A6				CASKIN1
CYP2C9	CP2C9_HUMAN	490	1	0	0	0	0	0	0	0	1	1	0	0	0	0	-	Cytochrome P450 2C9				CASP8
CYP2E1	CP2E1_HUMAN	493	1	0	0	0	0	0	0	0	1	1	0	0	0	0	-	Cytochrome P450 2E1				CASZ1
CYP3A4	CP3A4_HUMAN	503	1	0	0	0	0	0	0	0	1	1	0	0	0	0	-	Cytochrome P450 3A4				CBFA2T3
SLC22A1	S22A1_HUMAN	554	1	0	0	0	0	0	0	0	1	1	0	0	0	0	-	Solute carrier family 22 member 1				CBFB
SLC22A2	S22A2_HUMAN	555	1	0	0	0	0	0	0	0	1	1	0	0	0	0	-	Solute carrier family 22 member 2				CBL
SLC22A3	S22A3_HUMAN	556	1	0	0	0	0	0	0	0	1	1	0	0	0	0	-	Solute carrier family 22 member 3				CBLB
SLCO1B1	SO1B1_HUMAN	691	1	0	0	0	0	0	0	0	1	1	0	0	0	0	-	Solute carrier organic anion transporter family member 1B1				CBLC
CCR2	CCR2_HUMAN	374	1	0	0	0	0	0	0	0	1	0	0	0	0	0	-	C-C chemokine receptor type 2				CCDC105
CXCR2	CXCR2_HUMAN	360	1	0	0	0	0	0	0	0	1	0	0	0	0	0	-	C-X-C chemokine receptor type 2				CCDC144A
NR1H4	NR1H4_HUMAN	486	1	0	0	0	0	0	0	0	1	0	0	0	0	0	-	Bile acid receptor				CCDC160
ABCC3	MRP3_HUMAN	1527	1	0	0	0	0	0	0	0	0	1	0	0	0	0	-	Canalicular multispecific organic anion transporter 2				CCDC168
ABCC4	MRP4_HUMAN	1325	1	0	0	0	0	0	0	0	0	1	0	0	0	0	-	Multidrug resistance-associated protein 4				CCDC170
ABCC5	MRP5_HUMAN	1437	1	0	0	0	0	0	0	0	0	1	0	0	0	0	-	Multidrug resistance-associated protein 5				CCDC6
ALB	ALBU_HUMAN	609	1	0	0	0	0	0	0	0	0	1	0	0	0	0	-	Serum albumin				CCDC6_D10S170
ATP7A	ATP7A_HUMAN	1500	1	0	0	0	0	0	0	0	0	1	0	0	0	0	-	Copper-transporting ATPase 1				CCDC88A
ATP7B	ATP7B_HUMAN	1465	1	0	0	0	0	0	0	0	0	1	0	0	0	0	-	Copper-transporting ATPase 2				CCNB1IP1
BCHE	CHLE_HUMAN	602	1	0	0	0	0	0	0	0	0	1	0	0	0	0	-	Cholinesterase				CCND1
C1QA	C1QA_HUMAN	245	1	0	0	0	0	0	0	0	0	1	0	0	0	0	-	Complement C1q subcomponent subunit A				CCND2
C1QB	C1QB_HUMAN	253	1	0	0	0	0	0	0	0	0	1	0	0	0	0	-	Complement C1q subcomponent subunit B				CCND3
C1QC	C1QC_HUMAN	245	1	0	0	0	0	0	0	0	0	1	0	0	0	0	-	Complement C1q subcomponent subunit C				CCNE1
C1R	C1R_HUMAN	705	1	0	0	0	0	0	0	0	0	1	0	0	0	0	-	Complement C1r subcomponent				CCSER1
C1S	C1S_HUMAN	688	1	0	0	0	0	0	0	0	0	1	0	0	0	0	-	Complement C1s subcomponent				CD163L1
CDA	CDD_HUMAN	146	1	0	0	0	0	0	0	0	0	1	0	0	0	0	-	Cytidine deaminase				CD274
CYP1A1	CP1A1_HUMAN	512	1	0	0	0	0	0	0	0	0	1	0	0	0	0	-	Cytochrome P450 1A1				CD74
CYP1B1	CP1B1_HUMAN	543	1	0	0	0	0	0	0	0	0	1	0	0	0	0	-	Cytochrome P450 1B1				CD79A
CYP2B6	CP2B6_HUMAN	491	1	0	0	0	0	0	0	0	0	1	0	0	0	0	-	Cytochrome P450 2B6				CD79B
CYP2C8	CP2C8_HUMAN	490	1	0	0	0	0	0	0	0	0	1	0	0	0	0	-	Cytochrome P450 2C8				CDAN1
CYP3A5	CP3A5_HUMAN	502	1	0	0	0	0	0	0	0	0	1	0	0	0	0	-	Cytochrome P450 3A5				CDC27
CYP3A7	CP3A7_HUMAN	503	1	0	0	0	0	0	0	0	0	1	0	0	0	0	-	Cytochrome P450 3A7				CDC42EP1 /// CNTRL
FCGR1A	FCGR1_HUMAN	374	1	0	0	0	0	0	0	0	0	1	0	0	0	0	-	High affinity immunoglobulin gamma Fc receptor I				CDC73
FCGR2A	FCG2A_HUMAN	317	1	0	0	0	0	0	0	0	0	1	0	0	0	0	-	Low affinity immunoglobulin gamma Fc region receptor II-a				CDH1
FCGR2B	FCG2B_HUMAN	310	1	0	0	0	0	0	0	0	0	1	0	0	0	0	-	Low affinity immunoglobulin gamma Fc region receptor II-b				CDH10
FCGR2C	FCG2C_HUMAN	323	1	0	0	0	0	0	0	0	0	1	0	0	0	0	-	Low affinity immunoglobulin gamma Fc region receptor II-c				CDH11
FCGR3A	FCG3A_HUMAN	254	1	0	0	0	0	0	0	0	0	1	0	0	0	0	-	Low affinity immunoglobulin gamma Fc region receptor III-A				CDH12
FCGR3B	FCG3B_HUMAN	233	1	0	0	0	0	0	0	0	0	1	0	0	0	0	-	Low affinity immunoglobulin gamma Fc region receptor III-B				CDH18
GSTT1	GSTT1_HUMAN	240	1	0	0	0	0	0	0	0	0	1	0	0	0	0	-	Glutathione S-transferase theta-1				CDH2
MPO	PERM_HUMAN	745	1	0	0	0	0	0	0	0	0	1	0	0	0	0	-	Myeloperoxidase				CDH23
MT1A	MT1A_HUMAN	61	1	1	0	0	0	0	0	0	0	1	0	0	0	0	-	Metallothionein-1A				CDH8
MT2A	MT2_HUMAN	61	1	0	0	0	0	0	0	0	0	1	0	0	0	0	-	Metallothionein-2				CDH9
PPAT	PUR1_HUMAN	517	1	0	0	0	0	0	0	0	0	1	0	0	0	0	-	Amidophosphoribosyltransferase				CDHR2
SLC22A7	S22A7_HUMAN	548	1	0	0	0	0	0	0	0	0	1	0	0	0	0	-	Solute carrier family 22 member 7				CDK12
SLC29A1	S29A1_HUMAN	456	1	0	0	0	0	0	0	0	0	1	0	0	0	0	-	Equilibrative nucleoside transporter 1				CDK17
SLC31A1	COPT1_HUMAN	190	1	0	0	0	0	0	0	0	0	1	0	0	0	0	-	High affinity copper uptake protein 1				CDK4
SOD1	SODC_HUMAN	154	1	0	0	0	0	0	0	0	0	1	0	0	0	0	-	Superoxide dismutase [Cu-Zn]				CDK6
TOP1MT	TOP1M_HUMAN	601	1	0	0	0	0	0	0	0	0	1	0	0	0	0	-	DNA topoisomerase I, mitochondrial				CDKN1A
UGT1A9	UD19_HUMAN	530	1	0	0	0	0	0	0	0	0	1	0	0	0	0	-	UDP-glucuronosyltransferase 1-9				CDKN1B
UPP1	UPP1_HUMAN	310	1	0	0	0	0	0	0	0	0	1	0	0	0	0	-	Uridine phosphorylase 1				CDKN2A
UPP2	UPP2_HUMAN	317	1	0	0	0	0	0	0	0	0	1	0	0	0	0	-	Uridine phosphorylase 2				CDKN2C
ERICH6B	F194B_HUMAN	696	1	0	0	0	0	0	0	0	0	0	0	0	1	1	FAM194B	Glutamate-rich protein 6B				CDX2
HBG2	HBG2_HUMAN	147	1	1	0	0	0	0	0	0	0	0	0	0	1	1	-	Hemoglobin subunit gamma-2				CEBPA
IRF5	IRF5_HUMAN	498	1	1	0	0	0	0	0	0	0	0	0	0	1	1	-	Interferon regulatory factor 5				CELSR1
PCDHA1	PCDA1_HUMAN	950	1	1	0	0	0	0	0	0	0	0	0	0	1	1	-	Protocadherin alpha-1				CELSR2
PCDHA2	PCDA2_HUMAN	948	1	1	0	0	0	0	0	0	0	0	0	0	1	1	-	Protocadherin alpha-2				CENPF
PCDHA3	PCDA3_HUMAN	950	1	1	0	0	0	0	0	0	0	0	0	0	1	1	-	Protocadherin alpha-3				CEP63
PCDHA4	PCDA4_HUMAN	947	1	1	0	0	0	0	0	0	0	0	0	0	1	1	-	Protocadherin alpha-4				CHAT
PCDHA5	PCDA5_HUMAN	936	1	1	0	0	0	0	0	0	0	0	0	0	1	1	-	Protocadherin alpha-5				CHCHD7
PCDHA6	PCDA6_HUMAN	950	1	1	0	0	0	0	0	0	0	0	0	0	1	1	-	Protocadherin alpha-6				CHD1
PCDHA7	PCDA7_HUMAN	937	1	1	0	0	0	0	0	0	0	0	0	0	1	1	-	Protocadherin alpha-7				CHD3
PCDHA8	PCDA8_HUMAN	950	1	1	0	0	0	0	0	0	0	0	0	0	1	1	-	Protocadherin alpha-8				CHD4
PCDHGA1	PCDG1_HUMAN	931	1	1	0	0	0	0	0	0	0	0	0	0	1	1	-	Protocadherin gamma-A1				CHD5
PCDHGA2	PCDG2_HUMAN	932	1	1	0	0	0	0	0	0	0	0	0	0	1	1	-	Protocadherin gamma-A2				CHD6
PCDHGA3	PCDG3_HUMAN	932	1	1	0	0	0	0	0	0	0	0	0	0	1	1	-	Protocadherin gamma-A3				CHD7
PCDHGA4	PCDG4_HUMAN	931	1	1	0	0	0	0	0	0	0	0	0	0	1	1	-	Protocadherin gamma-A4				CHEK2
PCDHGA5	PCDG5_HUMAN	931	1	1	0	0	0	0	0	0	0	0	0	0	1	1	-	Protocadherin gamma-A5				CHIC2
PCDHGA6	PCDG6_HUMAN	932	1	1	0	0	0	0	0	0	0	0	0	0	1	1	-	Protocadherin gamma-A6				CHN1
PCDHGA7	PCDG7_HUMAN	932	1	1	0	0	0	0	0	0	0	0	0	0	1	1	-	Protocadherin gamma-A7				CHRDL1
PCDHGA8	PCDG8_HUMAN	932	1	1	0	0	0	0	0	0	0	0	0	0	1	1	-	Protocadherin gamma-A8				CHSY3
PCDHGB1	PCDGD_HUMAN	927	1	1	0	0	0	0	0	0	0	0	0	0	1	1	-	Protocadherin gamma-B1				CIC
PCDHGB2	PCDGE_HUMAN	931	1	1	0	0	0	0	0	0	0	0	0	0	1	1	-	Protocadherin gamma-B2				CIITA
PCDHGB3	PCDGF_HUMAN	929	1	1	0	0	0	0	0	0	0	0	0	0	1	1	-	Protocadherin gamma-B3				CLDN17
PCDHGB4	PCDGG_HUMAN	923	1	1	0	0	0	0	0	0	0	0	0	0	1	1	-	Protocadherin gamma-B4				CLIC6
TBP	TBP_HUMAN	339	1	1	0	0	0	0	0	0	0	0	0	0	1	1	-	TATA-box-binding protein				CLIP2
ADAMTSL4-AS1	CA138_HUMAN	129	1	0	0	0	0	0	0	0	0	0	0	0	1	0	-	Uncharacterized protein ADAMTSL4-AS1				CLP1
ATP5E	ATP5E_HUMAN	51	1	1	0	0	0	0	0	0	0	0	0	0	1	0	-	ATP synthase subunit epsilon, mitochondrial				CLTC
COX6B2	CX6B2_HUMAN	88	1	1	0	0	0	0	0	0	0	0	0	0	1	0	-	Cytochrome c oxidase subunit 6B2				CLTCL1
HBE1	HBE_HUMAN	147	1	1	0	0	0	0	0	0	0	0	0	0	1	0	-	Hemoglobin subunit epsilon				CMAS
HIST1H2AG	H2A1_HUMAN	130	1	1	0	0	0	0	0	0	0	0	0	0	1	0	-	Histone H2A type 1				CMYA5
HIST1H2AI	H2A1_HUMAN	130	1	1	0	0	0	0	0	0	0	0	0	0	1	0	-	Histone H2A type 1				CNBP
HIST1H2AK	H2A1_HUMAN	130	1	1	0	0	0	0	0	0	0	0	0	0	1	0	-	Histone H2A type 1				CNGB3
HIST1H2AL	H2A1_HUMAN	130	1	1	0	0	0	0	0	0	0	0	0	0	1	0	-	Histone H2A type 1				CNKSR2
HIST1H3A	H31_HUMAN	136	1	1	0	0	0	0	0	0	0	0	0	0	1	0	-	Histone H3.1				CNNM3
HIST1H3B	H31_HUMAN	136	1	1	0	0	0	0	0	0	0	0	0	0	1	0	-	Histone H3.1				CNOT1
HIST1H3C	H31_HUMAN	136	1	1	0	0	0	0	0	0	0	0	0	0	1	0	-	Histone H3.1				CNOT3
HIST1H3D	H31_HUMAN	136	1	1	0	0	0	0	0	0	0	0	0	0	1	0	-	Histone H3.1				CNTNAP2
HIST1H3E	H31_HUMAN	136	1	1	0	0	0	0	0	0	0	0	0	0	1	0	-	Histone H3.1				CNTNAP4
HIST1H3F	H31_HUMAN	136	1	1	0	0	0	0	0	0	0	0	0	0	1	0	-	Histone H3.1				CNTNAP5
HIST1H3G	H31_HUMAN	136	1	1	0	0	0	0	0	0	0	0	0	0	1	0	-	Histone H3.1				COL11A1
HIST1H3H	H31_HUMAN	136	1	1	0	0	0	0	0	0	0	0	0	0	1	0	-	Histone H3.1				COL12A1
HIST1H3I	H31_HUMAN	136	1	1	0	0	0	0	0	0	0	0	0	0	1	0	-	Histone H3.1				COL14A1
HIST1H3J	H31_HUMAN	136	1	1	0	0	0	0	0	0	0	0	0	0	1	0	-	Histone H3.1				COL18A1
HIST1H4A	H4_HUMAN	103	1	1	0	0	0	0	0	0	0	0	0	0	1	0	-	Histone H4				COL1A1
HIST1H4B	H4_HUMAN	103	1	1	0	0	0	0	0	0	0	0	0	0	1	0	-	Histone H4				COL1A2
HIST1H4C	H4_HUMAN	103	1	1	0	0	0	0	0	0	0	0	0	0	1	0	-	Histone H4				COL22A1
HIST1H4D	H4_HUMAN	103	1	1	0	0	0	0	0	0	0	0	0	0	1	0	-	Histone H4				COL27A1
HIST1H4E	H4_HUMAN	103	1	1	0	0	0	0	0	0	0	0	0	0	1	0	-	Histone H4				COL3A1
HIST1H4F	H4_HUMAN	103	1	1	0	0	0	0	0	0	0	0	0	0	1	0	-	Histone H4				COL4A5
HIST1H4H	H4_HUMAN	103	1	1	0	0	0	0	0	0	0	0	0	0	1	0	-	Histone H4				COL5A1
HIST1H4I	H4_HUMAN	103	1	1	0	0	0	0	0	0	0	0	0	0	1	0	-	Histone H4				COL6A3
HIST1H4J	H4_HUMAN	103	1	1	0	0	0	0	0	0	0	0	0	0	1	0	-	Histone H4				COL6A5
HIST1H4K	H4_HUMAN	103	1	1	0	0	0	0	0	0	0	0	0	0	1	0	-	Histone H4				COL6A6
HIST1H4L	H4_HUMAN	103	1	1	0	0	0	0	0	0	0	0	0	0	1	0	-	Histone H4				COL7A1
HIST2H4A	H4_HUMAN	103	1	1	0	0	0	0	0	0	0	0	0	0	1	0	-	Histone H4				COL9A3
HIST2H4B	H4_HUMAN	103	1	1	0	0	0	0	0	0	0	0	0	0	1	0	-	Histone H4				COX6C
HIST4H4	H4_HUMAN	103	1	1	0	0	0	0	0	0	0	0	0	0	1	0	-	Histone H4				CPAMD8
HUS1	HUS1_HUMAN	280	1	1	0	0	0	0	0	0	0	0	0	0	1	0	-	Checkpoint protein HUS1				CPEB2
KRBOX1	KRBX1_HUMAN	128	1	1	0	0	0	0	0	0	0	0	0	0	1	0	-	KRAB domain-containing protein 1				CPSF1
KRTAP22-2	KR222_HUMAN	45	1	1	0	0	0	0	0	0	0	0	0	0	1	0	-	Keratin-associated protein 22-2				CPXCR1
KRTAP4-3	KRA43_HUMAN	195	1	1	0	0	0	0	0	0	0	0	0	0	1	0	-	Keratin-associated protein 4-3				CREB1
KRTAP4-5	KRA45_HUMAN	181	1	1	0	0	0	0	0	0	0	0	0	0	1	0	-	Keratin-associated protein 4-5				CREB3L1
LSM2	LSM2_HUMAN	95	1	1	0	0	0	0	0	0	0	0	0	0	1	0	-	U6 snRNA-associated Sm-like protein LSm2				CREB3L2
LURAP1L	LUR1L_HUMAN	231	1	1	0	0	0	0	0	0	0	0	0	0	1	0	-	Leucine rich adaptor protein 1-like				CREBBP
MMP26	MMP26_HUMAN	261	1	1	0	0	0	0	0	0	0	0	0	0	1	0	-	Matrix metalloproteinase-26				CRIPAK
OR2L13	OR2LD_HUMAN	312	1	1	0	0	0	0	0	0	0	0	0	0	1	0	-	Olfactory receptor 2L13				CRLF2
PTPLA	HACD1_HUMAN	288	1	1	0	0	0	0	0	0	0	0	0	0	1	0	-	Very-long-chain (3R)-3-hydroxyacyl-CoA dehydratase 1				CRMP1
RPL41	RL41_HUMAN	25	1	1	0	0	0	0	0	0	0	0	0	0	1	0	-	60S ribosomal protein L41				CROCC
SH3BGRL3	SH3L3_HUMAN	93	1	1	0	0	0	0	0	0	0	0	0	0	1	0	-	SH3 domain-binding glutamic acid-rich-like protein 3				CRTC1
SUPT4H1	SPT4H_HUMAN	117	1	1	0	0	0	0	0	0	0	0	0	0	1	0	-	Transcription elongation factor SPT4				CRTC3
TIMM8B	TIM8B_HUMAN	83	1	1	0	0	0	0	0	0	0	0	0	0	1	0	-	Mitochondrial import inner membrane translocase subunit Tim8 B				CRYBA4
TMEM257	TM257_HUMAN	111	1	1	0	0	0	0	0	0	0	0	0	0	1	0	-	Transmembrane protein 257				CRYBB1
VMO1	VMO1_HUMAN	202	1	1	0	0	0	0	0	0	0	0	0	0	1	0	-	Vitelline membrane outer layer protein 1 homolog				CSDE1
MUC16	MUC16_HUMAN	22152	0	0	1	1	0	1	0	0	0	0	0	0	0	0	-	Mucin-16				CSF1R
TTN	TITIN_HUMAN	34350	0	0	1	1	0	0	0	0	0	0	0	0	0	1	-	Titin				CSMD1
RAF1	RAF1_HUMAN	648	0	0	0	0	0	1	1	1	1	0	0	0	0	0	-	RAF proto-oncogene serine/threonine-protein kinase				CSMD2
CASP9	CASP9_HUMAN	416	0	0	0	0	0	1	1	1	0	0	0	0	0	0	-	Caspase-9				CSMD3
GSK3B	GSK3B_HUMAN	420	0	0	0	0	0	1	1	0	1	0	0	0	0	0	-	Glycogen synthase kinase-3 beta				CTCF
MAPK8	MK08_HUMAN	427	0	0	0	0	0	1	1	0	1	0	0	0	0	0	-	Mitogen-activated protein kinase 8				CTNNA1
BCL2	BCL2_HUMAN	239	0	0	0	0	0	1	1	0	0	0	0	0	0	0	-	Apoptosis regulator Bcl-2				CTNNA2
CASP3	CASP3_HUMAN	277	0	0	0	0	0	1	1	0	0	0	0	0	0	0	-	Caspase-3				CTNNA3
CCND1	CCND1_HUMAN	295	0	0	0	0	0	1	1	0	0	0	0	0	0	0	-	G1/S-specific cyclin-D1				CTNNB1
CYCS	CYC_HUMAN	105	0	0	0	0	0	1	1	0	0	0	0	0	0	0	-	Cytochrome c				CTNND2
DCC	DCC_HUMAN	1447	0	0	0	0	0	1	1	0	0	0	0	0	0	0	-	Netrin receptor DCC				CTSG
JUN	JUN_HUMAN	331	0	0	0	0	0	1	1	0	0	0	0	0	0	0	-	Transcription factor AP-1				CUBN
LEF1	LEF1_HUMAN	399	0	0	0	0	0	1	1	0	0	0	0	0	0	0	-	Lymphoid enhancer-binding factor 1				CUL1
MSH3	MSH3_HUMAN	1137	0	0	0	0	0	1	1	0	0	0	0	0	0	0	-	DNA mismatch repair protein Msh3				CXCR5
MYC	MYC_HUMAN	439	0	0	0	0	0	1	1	0	0	0	0	0	0	0	-	Myc proto-oncogene protein				CYLD
TCF7	TCF7_HUMAN	384	0	0	0	0	0	1	1	0	0	0	0	0	0	0	-	Transcription factor 7				CYP21A2
TGFB1	TGFB1_HUMAN	390	0	0	0	0	0	1	1	0	0	0	0	0	0	0	-	Transforming growth factor beta-1				CYP4F22
FLT1	VGFR1_HUMAN	1338	0	0	0	0	0	1	0	1	1	0	0	0	0	0	-	Vascular endothelial growth factor receptor 1				DAXX
KDR	VGFR2_HUMAN	1356	0	0	0	0	0	1	0	1	1	0	0	0	0	0	-	Vascular endothelial growth factor receptor 2				DCC
PRKCA	KPCA_HUMAN	672	0	0	0	0	0	1	0	1	1	0	0	0	0	0	-	Protein kinase C alpha type				DCHS1
PRKCB	KPCB_HUMAN	671	0	0	0	0	0	1	0	1	1	0	0	0	0	0	-	Protein kinase C beta type				DCHS2
PTGS2	PGH2_HUMAN	604	0	0	0	0	0	1	0	1	1	0	0	0	0	0	-	Prostaglandin G/H synthase 2				DCLK1
PTK2	FAK1_HUMAN	1052	0	0	0	0	0	1	0	1	1	0	0	0	0	0	-	Focal adhesion kinase 1				DDB2
SRC	SRC_HUMAN	536	0	0	0	0	0	1	0	1	1	0	0	0	0	0	-	Proto-oncogene tyrosine-protein kinase Src				DDHD1
HIF1A	HIF1A_HUMAN	826	0	0	0	0	0	1	0	1	0	0	0	0	0	0	-	Hypoxia-inducible factor 1-alpha				DDIT3
HRAS	RASH_HUMAN	189	0	0	0	0	0	1	0	1	0	0	0	0	0	0	-	GTPase HRas				DDX10
HSPB1	HSPB1_HUMAN	205	0	0	0	0	0	1	0	1	0	0	0	0	0	0	-	Heat shock protein beta-1				DDX5
PXN	PAXI_HUMAN	591	0	0	0	0	0	1	0	1	0	0	0	0	0	0	-	Paxillin				DDX6
SPHK1	SPHK1_HUMAN	384	0	0	0	0	0	1	0	1	0	0	0	0	0	0	-	Sphingosine kinase 1				DEFB112
VEGFC	VEGFC_HUMAN	419	0	0	0	0	0	1	0	1	0	0	0	0	0	0	-	Vascular endothelial growth factor C				DEFB113
ALDH1A1	AL1A1_HUMAN	501	0	0	0	0	0	1	0	0	1	0	0	0	0	0	-	Retinal dehydrogenase 1				DEFB116
BMPR1A	BMR1A_HUMAN	532	0	0	0	0	0	1	0	0	1	0	0	0	0	0	-	Bone morphogenetic protein receptor type-1A				DEFB135
CDK1	CDK1_HUMAN	297	0	0	0	0	0	1	0	0	1	0	0	0	0	0	-	Cyclin-dependent kinase 1				DEK
CDK2	CDK2_HUMAN	298	0	0	0	0	0	1	0	0	1	0	0	0	0	0	-	Cyclin-dependent kinase 2				DENND4B
CDK4	CDK4_HUMAN	303	0	0	0	0	0	1	0	0	1	0	0	0	0	0	-	Cyclin-dependent kinase 4				DGKB
CHEK1	CHK1_HUMAN	476	0	0	0	0	0	1	0	0	1	0	0	0	0	0	-	Serine/threonine-protein kinase Chk1				DICER1
CHEK2	CHK2_HUMAN	543	0	0	0	0	0	1	0	0	1	0	0	0	0	0	-	Serine/threonine-protein kinase Chk2				DIDO1
CSK	CSK_HUMAN	450	0	0	0	0	0	1	0	0	1	0	0	0	0	0	-	Tyrosine-protein kinase CSK				DKK2
CXCL8	IL8_HUMAN	99	0	0	0	0	0	1	0	0	1	0	0	0	0	0	-	Interleukin-8				DKK4
DYRK1B	DYR1B_HUMAN	629	0	0	0	0	0	1	0	0	1	0	0	0	0	0	-	Dual specificity tyrosine-phosphorylation-regulated kinase 1B				DLC1
EPHA2	EPHA2_HUMAN	976	0	0	0	0	0	1	0	0	1	0	0	0	0	0	-	Ephrin type-A receptor 2				DMD
EPHB2	EPHB2_HUMAN	1055	0	0	0	0	0	1	0	0	1	0	0	0	0	0	-	Ephrin type-B receptor 2				DMXL2
ESR2	ESR2_HUMAN	530	0	0	0	0	0	1	0	0	1	0	0	0	0	0	-	Estrogen receptor beta				DNAH1
FGFR4	FGFR4_HUMAN	802	0	0	0	0	0	1	0	0	1	0	0	0	0	0	-	Fibroblast growth factor receptor 4				DNAH10
HPGD	PGDH_HUMAN	266	0	0	0	0	0	1	0	0	1	0	0	0	0	0	-	15-hydroxyprostaglandin dehydrogenase [NAD(+)]				DNAH11
IGF1R	IGF1R_HUMAN	1367	0	0	0	0	0	1	0	0	1	0	0	0	0	0	-	Insulin-like growth factor 1 receptor				DNAH14
MET	MET_HUMAN	1390	0	0	0	0	0	1	0	0	1	0	0	0	0	0	-	Hepatocyte growth factor receptor				DNAH17
MMP9	MMP9_HUMAN	707	0	0	0	0	0	1	0	0	1	0	0	0	0	0	-	Matrix metalloproteinase-9				DNAH2
MST1R	RON_HUMAN	1400	0	0	0	0	0	1	0	0	1	0	0	0	0	0	-	Macrophage-stimulating protein receptor				DNAH3
MTOR	MTOR_HUMAN	2549	0	0	0	0	0	1	0	0	1	0	0	0	0	0	-	Serine/threonine-protein kinase mTOR				DNAH5
NFE2L2	NF2L2_HUMAN	605	0	0	0	0	0	1	0	0	1	0	0	0	0	0	-	Nuclear factor erythroid 2-related factor 2				DNAH7
PLK1	PLK1_HUMAN	603	0	0	0	0	0	1	0	0	1	0	0	0	0	0	-	Serine/threonine-protein kinase PLK1				DNAH8
PTGS1	PGH1_HUMAN	599	0	0	0	0	0	1	0	0	1	0	0	0	0	0	-	Prostaglandin G/H synthase 1				DNAH9
WEE1	WEE1_HUMAN	646	0	0	0	0	0	1	0	0	1	0	0	0	0	0	-	Wee1-like protein kinase				DNHD1
ACTB	ACTB_HUMAN	375	0	0	0	0	0	1	0	0	0	0	0	0	0	0	-	Actin, cytoplasmic 1				DNM1
ADRM1	ADRM1_HUMAN	407	0	0	0	0	0	1	0	0	0	0	0	0	0	0	-	Proteasomal ubiquitin receptor ADRM1				DNM2
AFAP1	AFAP1_HUMAN	730	0	0	0	0	0	1	0	0	0	0	0	0	0	0	-	Actin filament-associated protein 1				DNMT1
AMACR	AMACR_HUMAN	382	0	0	0	0	0	1	0	0	0	0	0	0	0	0	-	Alpha-methylacyl-CoA racemase				DNMT3A
ANXA5	ANXA5_HUMAN	320	0	0	0	0	0	1	0	0	0	0	0	0	0	0	-	Annexin A5				DOCK2
APAF1	APAF_HUMAN	1248	0	0	0	0	0	1	0	0	0	0	0	0	0	0	-	Apoptotic protease-activating factor 1				DOCK3
APBA1	APBA1_HUMAN	837	0	0	0	0	0	1	0	0	0	0	0	0	0	0	-	Amyloid beta A4 precursor protein-binding family A member 1				DSC1
APBA2	APBA2_HUMAN	749	0	0	0	0	0	1	0	0	0	0	0	0	0	0	-	Amyloid beta A4 precursor protein-binding family A member 2				DSCAM
AREG	AREG_HUMAN	252	0	0	0	0	0	1	0	0	0	0	0	0	0	0	-	Amphiregulin				DSCAML1
AREGB	AREG_HUMAN	252	0	0	0	0	0	1	0	0	0	0	0	0	0	0	-	Amphiregulin				DSEL
ATF3	ATF3_HUMAN	181	0	0	0	0	0	1	0	0	0	0	0	0	0	0	-	Cyclic AMP-dependent transcription factor ATF-3				DSPP
ATOH1	ATOH1_HUMAN	354	0	0	0	0	0	1	0	0	0	0	0	0	0	0	-	Protein atonal homolog 1				DST
BAK1	BAK_HUMAN	211	0	0	0	0	0	1	0	0	0	0	0	0	0	0	-	Bcl-2 homologous antagonist/killer				DUX4
BBC3	BBC3_HUMAN	193	0	0	0	0	0	1	0	0	0	0	0	0	0	0	-	Bcl-2-binding component 3				DYNC1H1
BECN1	BECN1_HUMAN	450	0	0	0	0	0	1	0	0	0	0	0	0	0	0	-	Beclin-1				DYSF
BIRC2	BIRC2_HUMAN	618	0	0	0	0	0	1	0	0	0	0	0	0	0	0	-	Baculoviral IAP repeat-containing protein 2				E2F1
BIRC3	BIRC3_HUMAN	604	0	0	0	0	0	1	0	0	0	0	0	0	0	0	-	Baculoviral IAP repeat-containing protein 3				EBF1
BNIP3	BNIP3_HUMAN	194	0	0	0	0	0	1	0	0	0	0	0	0	0	0	-	BCL2/adenovirus E1B 19 kDa protein-interacting protein 3				ECT2L
BRCA1	BRCA1_HUMAN	1863	0	0	0	0	0	1	0	0	0	0	0	0	0	0	-	Breast cancer type 1 susceptibility protein				EDNRB
BRCA2	BRCA2_HUMAN	3418	0	0	0	0	0	1	0	0	0	0	0	0	0	0	-	Breast cancer type 2 susceptibility protein				EGFR
BTG2	BTG2_HUMAN	158	0	0	0	0	0	1	0	0	0	0	0	0	0	0	-	Protein BTG2				EGR3
C1GALT1	C1GLT_HUMAN	363	0	0	0	0	0	1	0	0	0	0	0	0	0	0	-	Glycoprotein-N-acetylgalactosamine 3-beta-galactosyltransferase 1				EIF2B5
C4A	CO4A_HUMAN	1744	0	0	0	0	0	1	0	0	0	0	0	0	0	0	-	Complement C4-A				EIF3A
C4B	CO4B_HUMAN	1744	0	0	0	0	0	1	0	0	0	0	0	0	0	0	-	Complement C4-B				EIF4A2
C4B_2	CO4B_HUMAN	1744	0	0	0	0	0	1	0	0	0	0	0	0	0	0	-	Complement C4-B				ELF3
CA9	CAH9_HUMAN	459	0	0	0	0	0	1	0	0	0	0	0	0	0	0	-	Carbonic anhydrase 9				ELF4
CACNA1G	CAC1G_HUMAN	2377	0	0	0	0	0	1	0	0	0	0	0	0	0	0	-	Voltage-dependent T-type calcium channel subunit alpha-1G				ELK4
CAGE1	CAGE1_HUMAN	777	0	0	0	0	0	1	0	0	0	0	0	0	0	0	-	Cancer-associated gene 1 protein				ELL
CASP10	CASPA_HUMAN	521	0	0	0	0	0	1	0	0	0	0	0	0	0	0	-	Caspase-10				ELN
CASP2	CASP2_HUMAN	452	0	0	0	0	0	1	0	0	0	0	0	0	0	0	-	Caspase-2				EML4
CASP7	CASP7_HUMAN	303	0	0	0	0	0	1	0	0	0	0	0	0	0	0	-	Caspase-7				EP300
CASR	CASR_HUMAN	1078	0	0	0	0	0	1	0	0	0	0	0	0	0	0	-	Extracellular calcium-sensing receptor				EP400
CAV1	CAV1_HUMAN	178	0	0	0	0	0	1	0	0	0	0	0	0	0	0	-	Caveolin-1				EPHA2
CBX8	CBX8_HUMAN	389	0	0	0	0	0	1	0	0	0	0	0	0	0	0	-	Chromobox protein homolog 8				EPHA3
CCKBR	GASR_HUMAN	447	0	0	0	0	0	1	0	0	0	0	0	0	0	0	-	Gastrin/cholecystokinin type B receptor				EPHA5
CCL20	CCL20_HUMAN	96	0	0	0	0	0	1	0	0	0	0	0	0	0	0	-	C-C motif chemokine 20				EPHA6
CCNA2	CCNA2_HUMAN	432	0	0	0	0	0	1	0	0	0	0	0	0	0	0	-	Cyclin-A2				EPHA7
CCNB1	CCNB1_HUMAN	433	0	0	0	0	0	1	0	0	0	0	0	0	0	0	-	G2/mitotic-specific cyclin-B1				EPHB1
CCSAP	CCSAP_HUMAN	270	0	0	0	0	0	1	0	0	0	0	0	0	0	0	-	Centriole, cilia and spindle-associated protein				EPHB6
CD44	CD44_HUMAN	742	0	0	0	0	0	1	0	0	0	0	0	0	0	0	-	CD44 antigen				EPPK1
CDC123	CD123_HUMAN	336	0	0	0	0	0	1	0	0	0	0	0	0	0	0	-	Cell division cycle protein 123 homolog				EPS15
CDC25A	MPIP1_HUMAN	524	0	0	0	0	0	1	0	0	0	0	0	0	0	0	-	M-phase inducer phosphatase 1				ERBB2
CDC25C	MPIP3_HUMAN	473	0	0	0	0	0	1	0	0	0	0	0	0	0	0	-	M-phase inducer phosphatase 3				ERBB4
CDH1	CADH1_HUMAN	882	0	0	0	0	0	1	0	0	0	0	0	0	0	0	-	Cadherin-1				ERC1
CDH3	CADH3_HUMAN	829	0	0	0	0	0	1	0	0	0	0	0	0	0	0	-	Cadherin-3				ERCC2
CDK6	CDK6_HUMAN	326	0	0	0	0	0	1	0	0	0	0	0	0	0	0	-	Cyclin-dependent kinase 6				ERCC3
CDKN1A	CDN1A_HUMAN	164	0	0	0	0	0	1	0	0	0	0	0	0	0	0	-	Cyclin-dependent kinase inhibitor 1				ERCC4
CDKN1B	CDN1B_HUMAN	198	0	0	0	0	0	1	0	0	0	0	0	0	0	0	-	Cyclin-dependent kinase inhibitor 1B				ERCC5
CDKN2A	CD2A1_HUMAN	156	0	0	0	0	0	1	0	0	0	0	0	0	0	0	-	Cyclin-dependent kinase inhibitor 2A, isoforms 1/2/3				ERG
CDKN2A	CD2A2_HUMAN	132	0	0	0	0	0	1	0	0	0	0	0	0	0	0	-	Cyclin-dependent kinase inhibitor 2A, isoform 4				ESPNL
CDX1	CDX1_HUMAN	265	0	0	0	0	0	1	0	0	0	0	0	0	0	0	-	Homeobox protein CDX-1				ETV1
CDX2	CDX2_HUMAN	313	0	0	0	0	0	1	0	0	0	0	0	0	0	0	-	Homeobox protein CDX-2				ETV4
CEACAM1	CEAM1_HUMAN	526	0	0	0	0	0	1	0	0	0	0	0	0	0	0	-	Carcinoembryonic antigen-related cell adhesion molecule 1				ETV5
CEACAM5	CEAM5_HUMAN	702	0	0	0	0	0	1	0	0	0	0	0	0	0	0	-	Carcinoembryonic antigen-related cell adhesion molecule 5				ETV6
CEACAM6	CEAM6_HUMAN	344	0	0	0	0	0	1	0	0	0	0	0	0	0	0	-	Carcinoembryonic antigen-related cell adhesion molecule 6				EVC2
CEACAM7	CEAM7_HUMAN	265	0	0	0	0	0	1	0	0	0	0	0	0	0	0	-	Carcinoembryonic antigen-related cell adhesion molecule 7				EVPL
CEACAM8	CEAM8_HUMAN	349	0	0	0	0	0	1	0	0	0	0	0	0	0	0	-	Carcinoembryonic antigen-related cell adhesion molecule 8				EWSR1
CFLAR	CFLAR_HUMAN	480	0	0	0	0	0	1	0	0	0	0	0	0	0	0	-	CASP8 and FADD-like apoptosis regulator				EXT1
CHFR	CHFR_HUMAN	664	0	0	0	0	0	1	0	0	0	0	0	0	0	0	-	E3 ubiquitin-protein ligase CHFR				EXT2
CLDN1	CLD1_HUMAN	211	0	0	0	0	0	1	0	0	0	0	0	0	0	0	-	Claudin-1				EYS
COL15A1	COFA1_HUMAN	1388	0	0	0	0	0	1	0	0	0	0	0	0	0	0	-	Collagen alpha-1(XV) chain				EZH2
COL18A1	COIA1_HUMAN	1754	0	0	0	0	0	1	0	0	0	0	0	0	0	0	-	Collagen alpha-1(XVIII) chain				EZR
CRABP1	RABP1_HUMAN	137	0	0	0	0	0	1	0	0	0	0	0	0	0	0	-	Cellular retinoic acid-binding protein 1				F8
CTBP1	CTBP1_HUMAN	440	0	0	0	0	0	1	0	0	0	0	0	0	0	0	-	C-terminal-binding protein 1				FAM122A
CTNNA1	CTNA1_HUMAN	906	0	0	0	0	0	1	0	0	0	0	0	0	0	0	-	Catenin alpha-1				FAM124B
CTNND1	CTND1_HUMAN	968	0	0	0	0	0	1	0	0	0	0	0	0	0	0	-	Catenin delta-1				FAM171B
CYP2W1	CP2W1_HUMAN	490	0	0	0	0	0	1	0	0	0	0	0	0	0	0	-	Cytochrome P450 2W1				FAM194B
DAND5	DAND5_HUMAN	189	0	0	0	0	0	1	0	0	0	0	0	0	0	0	-	DAN domain family member 5				FAM200A
DDIT3	DDIT3_HUMAN	169	0	0	0	0	0	1	0	0	0	0	0	0	0	0	-	DNA damage-inducible transcript 3 protein				FAM208A
DDX53	DDX53_HUMAN	631	0	0	0	0	0	1	0	0	0	0	0	0	0	0	-	Probable ATP-dependent RNA helicase DDX53				FAM209B
DHFR	DYR_HUMAN	187	0	0	0	0	0	1	0	0	0	0	0	0	0	0	-	Dihydrofolate reductase				FAM46C
DIABLO	DBLOH_HUMAN	239	0	0	0	0	0	1	0	0	0	0	0	0	0	0	-	Diablo homolog, mitochondrial				FAM5C
DKK1	DKK1_HUMAN	266	0	0	0	0	0	1	0	0	0	0	0	0	0	0	-	Dickkopf-related protein 1				FAM69C
DLST	ODO2_HUMAN	453	0	0	0	0	0	1	0	0	0	0	0	0	0	0	-	Dihydrolipoyllysine-residue succinyltransferase component of 2-oxoglutarate dehydrogenase complex, mitochondrial				FAM83H
DNMT1	DNMT1_HUMAN	1616	0	0	0	0	0	1	0	0	0	0	0	0	0	0	-	DNA (cytosine-5)-methyltransferase 1				FANCA
DNMT3B	DNM3B_HUMAN	853	0	0	0	0	0	1	0	0	0	0	0	0	0	0	-	DNA (cytosine-5)-methyltransferase 3B				FANCC
DPP4	DPP4_HUMAN	766	0	0	0	0	0	1	0	0	0	0	0	0	0	0	-	Dipeptidyl peptidase 4				FANCD2
E2F1	E2F1_HUMAN	437	0	0	0	0	0	1	0	0	0	0	0	0	0	0	-	Transcription factor E2F1				FANCE
E2F4	E2F4_HUMAN	413	0	0	0	0	0	1	0	0	0	0	0	0	0	0	-	Transcription factor E2F4				FANCF
EGF	EGF_HUMAN	1207	0	0	0	0	0	1	0	0	0	0	0	0	0	0	-	Pro-epidermal growth factor				FANCG
EGR1	EGR1_HUMAN	543	0	0	0	0	0	1	0	0	0	0	0	0	0	0	-	Early growth response protein 1				FAS
ENDOG	NUCG_HUMAN	297	0	0	0	0	0	1	0	0	0	0	0	0	0	0	-	Endonuclease G, mitochondrial				FASN
ENPP7	ENPP7_HUMAN	458	0	0	0	0	0	1	0	0	0	0	0	0	0	0	-	Ectonucleotide pyrophosphatase/phosphodiesterase family member 7				FAT1
ERCC1	ERCC1_HUMAN	297	0	0	0	0	0	1	0	0	0	0	0	0	0	0	-	DNA excision repair protein ERCC-1				FAT2
EZR	EZRI_HUMAN	586	0	0	0	0	0	1	0	0	0	0	0	0	0	0	-	Ezrin				FAT3
F2RL1	PAR2_HUMAN	397	0	0	0	0	0	1	0	0	0	0	0	0	0	0	-	Proteinase-activated receptor 2				FAT4
FADD	FADD_HUMAN	208	0	0	0	0	0	1	0	0	0	0	0	0	0	0	-	FAS-associated death domain protein				FBN1
FAP	SEPR_HUMAN	760	0	0	0	0	0	1	0	0	0	0	0	0	0	0	-	Seprase				FBN2
FASLG	TNFL6_HUMAN	281	0	0	0	0	0	1	0	0	0	0	0	0	0	0	-	Tumor necrosis factor ligand superfamily member 6				FBN3
FASN	FAS_HUMAN	2511	0	0	0	0	0	1	0	0	0	0	0	0	0	0	-	Fatty acid synthase				FBXO11
FGF19	FGF19_HUMAN	216	0	0	0	0	0	1	0	0	0	0	0	0	0	0	-	Fibroblast growth factor 19				FBXO15
FN1	FINC_HUMAN	2386	0	0	0	0	0	1	0	0	0	0	0	0	0	0	-	Fibronectin				FBXO40
FOSL1	FOSL1_HUMAN	271	0	0	0	0	0	1	0	0	0	0	0	0	0	0	-	Fos-related antigen 1				FBXW11
FOXO3	FOXO3_HUMAN	673	0	0	0	0	0	1	0	0	0	0	0	0	0	0	-	Forkhead box protein O3				FBXW7
FPGS	FOLC_HUMAN	587	0	0	0	0	0	1	0	0	0	0	0	0	0	0	-	Folylpolyglutamate synthase, mitochondrial				FCGBP
FURIN	FURIN_HUMAN	794	0	0	0	0	0	1	0	0	0	0	0	0	0	0	-	Furin				FCGR2B
FUT3	FUT3_HUMAN	361	0	0	0	0	0	1	0	0	0	0	0	0	0	0	-	Galactoside 3(4)-L-fucosyltransferase				FCRL4
FUT6	FUT6_HUMAN	359	0	0	0	0	0	1	0	0	0	0	0	0	0	0	-	Alpha-(1,3)-fucosyltransferase 6				FERD3L
FUT7	FUT7_HUMAN	342	0	0	0	0	0	1	0	0	0	0	0	0	0	0	-	Alpha-(1,3)-fucosyltransferase 7				FEV
FZD7	FZD7_HUMAN	574	0	0	0	0	0	1	0	0	0	0	0	0	0	0	-	Frizzled-7				FGFR1
GADD45A	GA45A_HUMAN	165	0	0	0	0	0	1	0	0	0	0	0	0	0	0	-	Growth arrest and DNA damage-inducible protein GADD45 alpha				FGFR1OP
GAST	GAST_HUMAN	101	0	0	0	0	0	1	0	0	0	0	0	0	0	0	-	Gastrin				FGFR2
GDF15	GDF15_HUMAN	308	0	0	0	0	0	1	0	0	0	0	0	0	0	0	-	Growth/differentiation factor 15				FGFR3
GLI1	GLI1_HUMAN	1106	0	0	0	0	0	1	0	0	0	0	0	0	0	0	-	Zinc finger protein GLI1				FH
GLMN	GLMN_HUMAN	594	0	0	0	0	0	1	0	0	0	0	0	0	0	0	-	Glomulin				FHIT
GPA33	GPA33_HUMAN	319	0	0	0	0	0	1	0	0	0	0	0	0	0	0	-	Cell surface A33 antigen				FIP1L1
GPX2	GPX2_HUMAN	190	0	0	0	0	0	1	0	0	0	0	0	0	0	0	-	Glutathione peroxidase 2				FLCN
GRP	GRP_HUMAN	148	0	0	0	0	0	1	0	0	0	0	0	0	0	0	-	Gastrin-releasing peptide				FLG
GRPR	GRPR_HUMAN	384	0	0	0	0	0	1	0	0	0	0	0	0	0	0	-	Gastrin-releasing peptide receptor				FLG-AS1
GSTA2	GSTA2_HUMAN	222	0	0	0	0	0	1	0	0	0	0	0	0	0	0	-	Glutathione S-transferase A2				FLG2
GSTT2	GST2_HUMAN	244	0	0	0	0	0	1	0	0	0	0	0	0	0	0	-	Glutathione S-transferase theta-2				FLI1
GSTT2B	GSTT2_HUMAN	244	0	0	0	0	0	1	0	0	0	0	0	0	0	0	-	Glutathione S-transferase theta-2B				FLNB
GUCA2A	GUC2A_HUMAN	115	0	0	0	0	0	1	0	0	0	0	0	0	0	0	-	Guanylin				FLNC
GUCA2B	GUC2B_HUMAN	112	0	0	0	0	0	1	0	0	0	0	0	0	0	0	-	Guanylate cyclase activator 2B				FLRT2
GUCY2C	GUC2C_HUMAN	1073	0	0	0	0	0	1	0	0	0	0	0	0	0	0	-	Heat-stable enterotoxin receptor				FLT1
GUSB	BGLR_HUMAN	651	0	0	0	0	0	1	0	0	0	0	0	0	0	0	-	Beta-glucuronidase				FLT3
H2AFX	H2AX_HUMAN	143	0	0	0	0	0	1	0	0	0	0	0	0	0	0	-	Histone H2AX				FMN2
HDAC1	HDAC1_HUMAN	482	0	0	0	0	0	1	0	0	0	0	0	0	0	0	-	Histone deacetylase 1				FMR1NB
HDAC2	HDAC2_HUMAN	488	0	0	0	0	0	1	0	0	0	0	0	0	0	0	-	Histone deacetylase 2				FN1
HDAC3	HDAC3_HUMAN	428	0	0	0	0	0	1	0	0	0	0	0	0	0	0	-	Histone deacetylase 3				FN1 /// SEPT9 /// PRG4
HGF	HGF_HUMAN	728	0	0	0	0	0	1	0	0	0	0	0	0	0	0	-	Hepatocyte growth factor				FNBP1
HIC1	HIC1_HUMAN	733	0	0	0	0	0	1	0	0	0	0	0	0	0	0	-	Hypermethylated in cancer 1 protein				FNDC1
HLA-DRB1	2B1B_HUMAN	266	0	0	0	0	0	1	0	0	0	0	0	0	0	0	-	HLA class II histocompatibility antigen, DRB1-11 beta chain				FOXA1
HLTF	HLTF_HUMAN	1009	0	0	0	0	0	1	0	0	0	0	0	0	0	0	-	Helicase-like transcription factor				FOXA2
HPGDS	HPGDS_HUMAN	199	0	0	0	0	0	1	0	0	0	0	0	0	0	0	-	Hematopoietic prostaglandin D synthase				FOXD4L4
HPSE	HPSE_HUMAN	543	0	0	0	0	0	1	0	0	0	0	0	0	0	0	-	Heparanase				FOXL2
HSP90AB1	HS90B_HUMAN	724	0	0	0	0	0	1	0	0	0	0	0	0	0	0	-	Heat shock protein HSP 90-beta				FOXN1
HSPA5	GRP78_HUMAN	654	0	0	0	0	0	1	0	0	0	0	0	0	0	0	-	78 kDa glucose-regulated protein				FOXO1
HSPB3	HSPB3_HUMAN	150	0	0	0	0	0	1	0	0	0	0	0	0	0	0	-	Heat shock protein beta-3				FOXO3
HSPB9	HSPB9_HUMAN	159	0	0	0	0	0	1	0	0	0	0	0	0	0	0	-	Heat shock protein beta-9				FOXO4
IFNG	IFNG_HUMAN	166	0	0	0	0	0	1	0	0	0	0	0	0	0	0	-	Interferon gamma				FOXP1
IGF1	IGF1_HUMAN	195	0	0	0	0	0	1	0	0	0	0	0	0	0	0	-	Insulin-like growth factor I				FRAS1
IGF2	IGF2_HUMAN	180	0	0	0	0	0	1	0	0	0	0	0	0	0	0	-	Insulin-like growth factor II				FREM2
IGFBP2	IBP2_HUMAN	325	0	0	0	0	0	1	0	0	0	0	0	0	0	0	-	Insulin-like growth factor-binding protein 2				FRY
IGFBP3	IBP3_HUMAN	291	0	0	0	0	0	1	0	0	0	0	0	0	0	0	-	Insulin-like growth factor-binding protein 3				FSIP2
IGFBP4	IBP4_HUMAN	258	0	0	0	0	0	1	0	0	0	0	0	0	0	0	-	Insulin-like growth factor-binding protein 4				FSTL3
IGFBP6	IBP6_HUMAN	240	0	0	0	0	0	1	0	0	0	0	0	0	0	0	-	Insulin-like growth factor-binding protein 6				FUBP1
IGFBP7	IBP7_HUMAN	282	0	0	0	0	0	1	0	0	0	0	0	0	0	0	-	Insulin-like growth factor-binding protein 7				FUS
IL2	IL2_HUMAN	153	0	0	0	0	0	1	0	0	0	0	0	0	0	0	-	Interleukin-2				FZD3
ITGA2	ITA2_HUMAN	1181	0	0	0	0	0	1	0	0	0	0	0	0	0	0	-	Integrin alpha-2				GABRA1
ITGB1	ITB1_HUMAN	798	0	0	0	0	0	1	0	0	0	0	0	0	0	0	-	Integrin beta-1				GABRA6
KLF4	KLF4_HUMAN	513	0	0	0	0	0	1	0	0	0	0	0	0	0	0	-	Krueppel-like factor 4				GABRB2
KRT18	K1C18_HUMAN	430	0	0	0	0	0	1	0	0	0	0	0	0	0	0	-	Keratin, type I cytoskeletal 18				GABRB3
KRT19	K1C19_HUMAN	400	0	0	0	0	0	1	0	0	0	0	0	0	0	0	-	Keratin, type I cytoskeletal 19				GAS7
KRT20	K1C20_HUMAN	424	0	0	0	0	0	1	0	0	0	0	0	0	0	0	-	Keratin, type I cytoskeletal 20				GATA1
KRT7	K2C7_HUMAN	469	0	0	0	0	0	1	0	0	0	0	0	0	0	0	-	Keratin, type II cytoskeletal 7				GATA2
KRT8	K2C8_HUMAN	483	0	0	0	0	0	1	0	0	0	0	0	0	0	0	-	Keratin, type II cytoskeletal 8				GATA3
LGALS3	LEG3_HUMAN	250	0	0	0	0	0	1	0	0	0	0	0	0	0	0	-	Galectin-3				GATA6
LGALS3BP	LG3BP_HUMAN	585	0	0	0	0	0	1	0	0	0	0	0	0	0	0	-	Galectin-3-binding protein				GGT1
LGR5	LGR5_HUMAN	907	0	0	0	0	0	1	0	0	0	0	0	0	0	0	-	Leucine-rich repeat-containing G-protein coupled receptor 5				GJA10
MACC1	MACC1_HUMAN	852	0	0	0	0	0	1	0	0	0	0	0	0	0	0	-	Metastasis-associated in colon cancer protein 1				GLDC
MAMLD1	MAMD1_HUMAN	774	0	0	0	0	0	1	0	0	0	0	0	0	0	0	-	Mastermind-like domain-containing protein 1				GLI3
MARCKSL1	MRP_HUMAN	195	0	0	0	0	0	1	0	0	0	0	0	0	0	0	-	MARCKS-related protein				GLTSCR1
MBD4	MBD4_HUMAN	580	0	0	0	0	0	1	0	0	0	0	0	0	0	0	-	Methyl-CpG-binding domain protein 4				GML
MCC	CRCM_HUMAN	829	0	0	0	0	0	1	0	0	0	0	0	0	0	0	-	Colorectal mutant cancer protein				GMPS
MCL1	MCL1_HUMAN	350	0	0	0	0	0	1	0	0	0	0	0	0	0	0	-	Induced myeloid leukemia cell differentiation protein Mcl-1				GNA11
MGMT	MGMT_HUMAN	207	0	0	0	0	0	1	0	0	0	0	0	0	0	0	-	Methylated-DNA--protein-cysteine methyltransferase				GNA14
MMP2	MMP2_HUMAN	660	0	0	0	0	0	1	0	0	0	0	0	0	0	0	-	72 kDa type IV collagenase				GNAQ
MMP7	MMP7_HUMAN	267	0	0	0	0	0	1	0	0	0	0	0	0	0	0	-	Matrilysin				GNAS
MPTX1	MPTX_HUMAN	137	0	0	0	0	0	1	0	0	0	0	0	0	0	0	-	Putative mucosal pentraxin homolog				GOLGA4
MRC1	MRC1_HUMAN	1456	0	0	0	0	0	1	0	0	0	0	0	0	0	0	-	Macrophage mannose receptor 1				GOLGA5
MS4A12	M4A12_HUMAN	267	0	0	0	0	0	1	0	0	0	0	0	0	0	0	-	Membrane-spanning 4-domains subfamily A member 12				GOLGB1
MUC1	MUC1_HUMAN	1255	0	0	0	0	0	1	0	0	0	0	0	0	0	0	-	Mucin-1				GOPC
MUC17	MUC17_HUMAN	4493	0	0	0	0	0	1	0	0	0	0	0	0	0	0	-	Mucin-17				GPC3
MUC2	MUC2_HUMAN	5179	0	0	0	0	0	1	0	0	0	0	0	0	0	0	-	Mucin-2				GPC6
MUC3A	MUC3A_HUMAN	2541	0	0	0	0	0	1	0	0	0	0	0	0	0	0	-	Mucin-3A				GPHN
MUC5AC	MUC5A_HUMAN	5030	0	0	0	0	0	1	0	0	0	0	0	0	0	0	-	Mucin-5AC				GPR112
MUC5B	MUC5B_HUMAN	5762	0	0	0	0	0	1	0	0	0	0	0	0	0	0	-	Mucin-5B				GPR125
MUC6	MUC6_HUMAN	2439	0	0	0	0	0	1	0	0	0	0	0	0	0	0	-	Mucin-6				GPR78
MUTYH	MUTYH_HUMAN	546	0	0	0	0	0	1	0	0	0	0	0	0	0	0	-	A/G-specific adenine DNA glycosylase				GPR98
MX1	MX1_HUMAN	662	0	0	0	0	0	1	0	0	0	0	0	0	0	0	-	Interferon-induced GTP-binding protein Mx1				GPRIN2
NAA16	NAA16_HUMAN	864	0	0	0	0	0	1	0	0	0	0	0	0	0	0	-	N-alpha-acetyltransferase 16, NatA auxiliary subunit				GPS2
NAT2	ARY2_HUMAN	290	0	0	0	0	0	1	0	0	0	0	0	0	0	0	-	Arylamine N-acetyltransferase 2				GRIA4
NEO1	NEO1_HUMAN	1461	0	0	0	0	0	1	0	0	0	0	0	0	0	0	-	Neogenin				GRIK2
NEU3	NEUR3_HUMAN	428	0	0	0	0	0	1	0	0	0	0	0	0	0	0	-	Sialidase-3				GRIK3
NEUROG1	NGN1_HUMAN	237	0	0	0	0	0	1	0	0	0	0	0	0	0	0	-	Neurogenin-1				GRIK4
NFKBIA	IKBA_HUMAN	317	0	0	0	0	0	1	0	0	0	0	0	0	0	0	-	NF-kappa-B inhibitor alpha				GRIN2A
NME1	NDKA_HUMAN	152	0	0	0	0	0	1	0	0	0	0	0	0	0	0	-	Nucleoside diphosphate kinase A				GRIN2D
NODAL	NODAL_HUMAN	347	0	0	0	0	0	1	0	0	0	0	0	0	0	0	-	Nodal homolog				GRIN3B
NOS2	NOS2_HUMAN	1153	0	0	0	0	0	1	0	0	0	0	0	0	0	0	-	Nitric oxide synthase, inducible				GRM1
NOX1	NOX1_HUMAN	564	0	0	0	0	0	1	0	0	0	0	0	0	0	0	-	NADPH oxidase 1				GRM5
NPY6R	NPY6R_HUMAN	290	0	0	0	0	0	1	0	0	0	0	0	0	0	0	-	Putative neuropeptide Y receptor type 6				GRM7
NR1I2	NR1I2_HUMAN	434	0	0	0	0	0	1	0	0	0	0	0	0	0	0	-	Nuclear receptor subfamily 1 group I member 2				GSX2
NTN1	NET1_HUMAN	604	0	0	0	0	0	1	0	0	0	0	0	0	0	0	-	Netrin-1				H3F3A
NTS	NEUT_HUMAN	170	0	0	0	0	0	1	0	0	0	0	0	0	0	0	-	Neurotensin/neuromedin N				H3F3C
ODC1	DCOR_HUMAN	461	0	0	0	0	0	1	0	0	0	0	0	0	0	0	-	Ornithine decarboxylase				HAGH
PAGR1	PAGR1_HUMAN	254	0	0	0	0	0	1	0	0	0	0	0	0	0	0	-	PAXIP1-associated glutamate-rich protein 1				HAX1
PARP1	PARP1_HUMAN	1014	0	0	0	0	0	1	0	0	0	0	0	0	0	0	-	Poly [ADP-ribose] polymerase 1				HBE1
PCNA	PCNA_HUMAN	261	0	0	0	0	0	1	0	0	0	0	0	0	0	0	-	Proliferating cell nuclear antigen				HBG2
PDCD4	PDCD4_HUMAN	469	0	0	0	0	0	1	0	0	0	0	0	0	0	0	-	Programmed cell death protein 4				HCLS1
PGP	PGP_HUMAN	321	0	0	0	0	0	1	0	0	0	0	0	0	0	0	-	Phosphoglycolate phosphatase				HCN1
PHIP	PHIP_HUMAN	1821	0	0	0	0	0	1	0	0	0	0	0	0	0	0	-	PH-interacting protein				HCN4
PIANP	PIANP_HUMAN	282	0	0	0	0	0	1	0	0	0	0	0	0	0	0	-	PILR alpha-associated neural protein				HDC
PIGR	PIGR_HUMAN	764	0	0	0	0	0	1	0	0	0	0	0	0	0	0	-	Polymeric immunoglobulin receptor				HECTD1
PLA2G2A	PA2GA_HUMAN	144	0	0	0	0	0	1	0	0	0	0	0	0	0	0	-	Phospholipase A2, membrane associated				HECW1
PLAU	UROK_HUMAN	431	0	0	0	0	0	1	0	0	0	0	0	0	0	0	-	Urokinase-type plasminogen activator				HERC1
PLAUR	UPAR_HUMAN	335	0	0	0	0	0	1	0	0	0	0	0	0	0	0	-	Urokinase plasminogen activator surface receptor				HERC2
PPARA	PPARA_HUMAN	468	0	0	0	0	0	1	0	0	0	0	0	0	0	0	-	Peroxisome proliferator-activated receptor alpha				HERPUD1
PPARD	PPARD_HUMAN	441	0	0	0	0	0	1	0	0	0	0	0	0	0	0	-	Peroxisome proliferator-activated receptor delta				HEY1
PPARG	PPARG_HUMAN	505	0	0	0	0	0	1	0	0	0	0	0	0	0	0	-	Peroxisome proliferator-activated receptor gamma				HGF
PPP2R1B	2AAB_HUMAN	601	0	0	0	0	0	1	0	0	0	0	0	0	0	0	-	Serine/threonine-protein phosphatase 2A 65 kDa regulatory subunit A beta isoform				HIP1
PROM1	PROM1_HUMAN	865	0	0	0	0	0	1	0	0	0	0	0	0	0	0	-	Prominin-1				HIST1H1C
PTP4A3	TP4A3_HUMAN	173	0	0	0	0	0	1	0	0	0	0	0	0	0	0	-	Protein tyrosine phosphatase type IVA 3				HIST1H2BA
PTPN13	PTN13_HUMAN	2485	0	0	0	0	0	1	0	0	0	0	0	0	0	0	-	Tyrosine-protein phosphatase non-receptor type 13				HIST1H2BD
RAB11B	RB11B_HUMAN	218	0	0	0	0	0	1	0	0	0	0	0	0	0	0	-	Ras-related protein Rab-11B				HIST1H3B
RALGAPB	RLGPB_HUMAN	1494	0	0	0	0	0	1	0	0	0	0	0	0	0	0	-	Ral GTPase-activating protein subunit beta				HIST1H3C
RARB	RARB_HUMAN	455	0	0	0	0	0	1	0	0	0	0	0	0	0	0	-	Retinoic acid receptor beta				HIST1H4I
RB1	RB_HUMAN	928	0	0	0	0	0	1	0	0	0	0	0	0	0	0	-	Retinoblastoma-associated protein				HIVEP3
REG4	REG4_HUMAN	158	0	0	0	0	0	1	0	0	0	0	0	0	0	0	-	Regenerating islet-derived protein 4				HLA-B
RUNX3	RUNX3_HUMAN	415	0	0	0	0	0	1	0	0	0	0	0	0	0	0	-	Runt-related transcription factor 3				HLF
S100A4	S10A4_HUMAN	101	0	0	0	0	0	1	0	0	0	0	0	0	0	0	-	Protein S100-A4				HMCN1
S100P	S100P_HUMAN	95	0	0	0	0	0	1	0	0	0	0	0	0	0	0	-	Protein S100-P				HMGA1
SAMM50	SAM50_HUMAN	469	0	0	0	0	0	1	0	0	0	0	0	0	0	0	-	Sorting and assembly machinery component 50 homolog				HMGA2
SASH1	SASH1_HUMAN	1247	0	0	0	0	0	1	0	0	0	0	0	0	0	0	-	SAM and SH3 domain-containing protein 1				HMGN2P46
SAT1	SAT1_HUMAN	171	0	0	0	0	0	1	0	0	0	0	0	0	0	0	-	Diamine acetyltransferase 1				HMHA1
SCN9A	SCN9A_HUMAN	1988	0	0	0	0	0	1	0	0	0	0	0	0	0	0	-	Sodium channel protein type 9 subunit alpha				HNF1A
SCRT1	SCRT1_HUMAN	348	0	0	0	0	0	1	0	0	0	0	0	0	0	0	-	Transcriptional repressor scratch 1				HNRNPA2B1
SDCCAG8	SDCG8_HUMAN	713	0	0	0	0	0	1	0	0	0	0	0	0	0	0	-	Serologically defined colon cancer antigen 8				HOOK2
SELE	LYAM2_HUMAN	610	0	0	0	0	0	1	0	0	0	0	0	0	0	0	-	E-selectin				HOOK3
SERPINB5	SPB5_HUMAN	375	0	0	0	0	0	1	0	0	0	0	0	0	0	0	-	Serpin B5				HOXA11
SERPINE2	GDN_HUMAN	398	0	0	0	0	0	1	0	0	0	0	0	0	0	0	-	Glia-derived nexin				HOXA13
SI	SUIS_HUMAN	1827	0	0	0	0	0	1	0	0	0	0	0	0	0	0	-	Sucrase-isomaltase, intestinal				HOXA9
SIAH1	SIAH1_HUMAN	282	0	0	0	0	0	1	0	0	0	0	0	0	0	0	-	E3 ubiquitin-protein ligase SIAH1				HOXC11
SLC12A9	S12A9_HUMAN	914	0	0	0	0	0	1	0	0	0	0	0	0	0	0	-	Solute carrier family 12 member 9				HOXC13
SLC14A1	UT1_HUMAN	389	0	0	0	0	0	1	0	0	0	0	0	0	0	0	-	Urea transporter 1				HOXD11
SLC14A2	UT2_HUMAN	920	0	0	0	0	0	1	0	0	0	0	0	0	0	0	-	Urea transporter 2				HOXD13
SLC25A21	ODC_HUMAN	299	0	0	0	0	0	1	0	0	0	0	0	0	0	0	-	Mitochondrial 2-oxodicarboxylate carrier				HPSE2
SLC38A1	S38A1_HUMAN	487	0	0	0	0	0	1	0	0	0	0	0	0	0	0	-	Sodium-coupled neutral amino acid transporter 1				HRAS
SLC52A1	S52A1_HUMAN	448	0	0	0	0	0	1	0	0	0	0	0	0	0	0	-	Solute carrier family 52, riboflavin transporter, member 1				HRNR
SLC5A8	SC5A8_HUMAN	610	0	0	0	0	0	1	0	0	0	0	0	0	0	0	-	Sodium-coupled monocarboxylate transporter 1				HSP90AA1 /// HSP90AA2
SMR3B	SMR3B_HUMAN	79	0	0	0	0	0	1	0	0	0	0	0	0	0	0	-	Submaxillary gland androgen-regulated protein 3B				HSP90AB1
SOCS1	SOCS1_HUMAN	211	0	0	0	0	0	1	0	0	0	0	0	0	0	0	-	Suppressor of cytokine signaling 1				HSPG2
SP1	SP1_HUMAN	785	0	0	0	0	0	1	0	0	0	0	0	0	0	0	-	Transcription factor Sp1				HUS1
SP3	SP3_HUMAN	781	0	0	0	0	0	1	0	0	0	0	0	0	0	0	-	Transcription factor Sp3				HUWE1
SPICE1	SPICE_HUMAN	855	0	0	0	0	0	1	0	0	0	0	0	0	0	0	-	Spindle and centriole-associated protein 1				HYDIN
ST3GAL1	SIA4A_HUMAN	340	0	0	0	0	0	1	0	0	0	0	0	0	0	0	-	CMP-N-acetylneuraminate-beta-galactosamide-alpha-2,3-sialyltransferase 1				IDH1
ST3GAL4	SIA4C_HUMAN	333	0	0	0	0	0	1	0	0	0	0	0	0	0	0	-	CMP-N-acetylneuraminate-beta-galactosamide-alpha-2,3-sialyltransferase 4				IDH2
ST6GAL1	SIAT1_HUMAN	406	0	0	0	0	0	1	0	0	0	0	0	0	0	0	-	Beta-galactoside alpha-2,6-sialyltransferase 1				IGF2R
STAT3	STAT3_HUMAN	770	0	0	0	0	0	1	0	0	0	0	0	0	0	0	-	Signal transducer and activator of transcription 3				IGFBP1
SUCO	SUCO_HUMAN	1254	0	0	0	0	0	1	0	0	0	0	0	0	0	0	-	SUN domain-containing ossification factor				IGH
TCF21	TCF21_HUMAN	179	0	0	0	0	0	1	0	0	0	0	0	0	0	0	-	Transcription factor 21				IGK
TCF4	ITF2_HUMAN	667	0	0	0	0	0	1	0	0	0	0	0	0	0	0	-	Transcription factor 4				IGL
TCHP	TCHP_HUMAN	498	0	0	0	0	0	1	0	0	0	0	0	0	0	0	-	Trichoplein keratin filament-binding protein				IKZF1
TDGF1	TDGF1_HUMAN	188	0	0	0	0	0	1	0	0	0	0	0	0	0	0	-	Teratocarcinoma-derived growth factor 1				IL13RA1
TERT	TERT_HUMAN	1132	0	0	0	0	0	1	0	0	0	0	0	0	0	0	-	Telomerase reverse transcriptase				IL2
TFF3	TFF3_HUMAN	80	0	0	0	0	0	1	0	0	0	0	0	0	0	0	-	Trefoil factor 3				IL21R
TGFA	TGFA_HUMAN	160	0	0	0	0	0	1	0	0	0	0	0	0	0	0	-	Protransforming growth factor alpha				IL6ST
TIMP1	TIMP1_HUMAN	207	0	0	0	0	0	1	0	0	0	0	0	0	0	0	-	Metalloproteinase inhibitor 1				IL7R
TIMP2	TIMP2_HUMAN	220	0	0	0	0	0	1	0	0	0	0	0	0	0	0	-	Metalloproteinase inhibitor 2				ING1
TMEM8B	TMM8B_HUMAN	472	0	0	0	0	0	1	0	0	0	0	0	0	0	0	-	Transmembrane protein 8B				INHBA
TNF	TNFA_HUMAN	233	0	0	0	0	0	1	0	0	0	0	0	0	0	0	-	Tumor necrosis factor				INSL6
TNFRSF10A	TR10A_HUMAN	468	0	0	0	0	0	1	0	0	0	0	0	0	0	0	-	Tumor necrosis factor receptor superfamily member 10A				IQGAP1
TNFRSF10B	TR10B_HUMAN	440	0	0	0	0	0	1	0	0	0	0	0	0	0	0	-	Tumor necrosis factor receptor superfamily member 10B				IRF2BP1
TNFRSF10D	TR10D_HUMAN	386	0	0	0	0	0	1	0	0	0	0	0	0	0	0	-	Tumor necrosis factor receptor superfamily member 10D				IRF2BPL
TNFSF10	TNF10_HUMAN	281	0	0	0	0	0	1	0	0	0	0	0	0	0	0	-	Tumor necrosis factor ligand superfamily member 10				IRF4
UGT1A10	UD110_HUMAN	530	0	0	0	0	0	1	0	0	0	0	0	0	0	0	-	UDP-glucuronosyltransferase 1-10				IRF5
UGT1A6	UD16_HUMAN	532	0	0	0	0	0	1	0	0	0	0	0	0	0	0	-	UDP-glucuronosyltransferase 1-6				ITGAL
UPRT	UPP_HUMAN	309	0	0	0	0	0	1	0	0	0	0	0	0	0	0	-	Uracil phosphoribosyltransferase homolog				ITK
VDR	VDR_HUMAN	427	0	0	0	0	0	1	0	0	0	0	0	0	0	0	-	Vitamin D3 receptor				ITPR1
VIL1	VILI_HUMAN	827	0	0	0	0	0	1	0	0	0	0	0	0	0	0	-	Villin-1				ITPR3
VIP	VIP_HUMAN	170	0	0	0	0	0	1	0	0	0	0	0	0	0	0	-	VIP peptides				JAK1
VMP1	VMP1_HUMAN	406	0	0	0	0	0	1	0	0	0	0	0	0	0	0	-	Vacuole membrane protein 1				JAK2
WNT3A	WNT3A_HUMAN	352	0	0	0	0	0	1	0	0	0	0	0	0	0	0	-	Protein Wnt-3a				JAK3
WNT5A	WNT5A_HUMAN	380	0	0	0	0	0	1	0	0	0	0	0	0	0	0	-	Protein Wnt-5a				JARID2
XAF1	XAF1_HUMAN	301	0	0	0	0	0	1	0	0	0	0	0	0	0	0	-	XIAP-associated factor 1				JAZF1
XCR1	XCR1_HUMAN	333	0	0	0	0	0	1	0	0	0	0	0	0	0	0	-	Chemokine XC receptor 1				JUN
XIAP	XIAP_HUMAN	497	0	0	0	0	0	1	0	0	0	0	0	0	0	0	-	E3 ubiquitin-protein ligase XIAP				JUP
XPR1	XPR1_HUMAN	696	0	0	0	0	0	1	0	0	0	0	0	0	0	0	-	Xenotropic and polytropic retrovirus receptor 1				KALRN
XRCC1	XRCC1_HUMAN	633	0	0	0	0	0	1	0	0	0	0	0	0	0	0	-	DNA repair protein XRCC1				KAT2B
ZBTB10	ZBT10_HUMAN	871	0	0	0	0	0	1	0	0	0	0	0	0	0	0	-	Zinc finger and BTB domain-containing protein 10				KAT6A
ZEB1	ZEB1_HUMAN	1124	0	0	0	0	0	1	0	0	0	0	0	0	0	0	-	Zinc finger E-box-binding homeobox 1				KAT6B
AKT2	AKT2_HUMAN	481	0	0	0	0	0	0	1	1	1	0	0	0	0	0	-	RAC-beta serine/threonine-protein kinase				KCNA10
AKT3	AKT3_HUMAN	479	0	0	0	0	0	0	1	1	1	0	0	0	0	0	-	RAC-gamma serine/threonine-protein kinase				KCNB2
MAPK1	MK01_HUMAN	360	0	0	0	0	0	0	1	1	1	0	0	0	0	0	-	Mitogen-activated protein kinase 1				KCNH7
MAPK3	MK03_HUMAN	379	0	0	0	0	0	0	1	1	1	0	0	0	0	0	-	Mitogen-activated protein kinase 3				KCNJ5
PIK3CB	PK3CB_HUMAN	1070	0	0	0	0	0	0	1	1	1	0	0	0	0	0	-	Phosphatidylinositol 4,5-bisphosphate 3-kinase catalytic subunit beta isoform				KCNK18
PIK3CD	PK3CD_HUMAN	1044	0	0	0	0	0	0	1	1	1	0	0	0	0	0	-	Phosphatidylinositol 4,5-bisphosphate 3-kinase catalytic subunit delta isoform				KCNMA1
PIK3CG	PK3CG_HUMAN	1102	0	0	0	0	0	0	1	1	1	0	0	0	0	0	-	Phosphatidylinositol 4,5-bisphosphate 3-kinase catalytic subunit gamma isoform				KCNN3
BAD	BAD_HUMAN	168	0	0	0	0	0	0	1	1	0	0	0	0	0	0	-	Bcl2-associated agonist of cell death				KCTD1
PIK3R2	P85B_HUMAN	728	0	0	0	0	0	0	1	1	0	0	0	0	0	0	-	Phosphatidylinositol 3-kinase regulatory subunit beta				KDM5A
PIK3R3	P55G_HUMAN	461	0	0	0	0	0	0	1	1	0	0	0	0	0	0	-	Phosphatidylinositol 3-kinase regulatory subunit gamma				KDM5C
PIK3R5	PI3R5_HUMAN	880	0	0	0	0	0	0	1	1	0	0	0	0	0	0	-	Phosphoinositide 3-kinase regulatory subunit 5				KDM6A
RAC1	RAC1_HUMAN	192	0	0	0	0	0	0	1	1	0	0	0	0	0	0	-	Ras-related C3 botulinum toxin substrate 1				KDR
RAC2	RAC2_HUMAN	192	0	0	0	0	0	0	1	1	0	0	0	0	0	0	-	Ras-related C3 botulinum toxin substrate 2				KDSR
RAC3	RAC3_HUMAN	192	0	0	0	0	0	0	1	1	0	0	0	0	0	0	-	Ras-related C3 botulinum toxin substrate 3				KEAP1
MAPK10	MK10_HUMAN	464	0	0	0	0	0	0	1	0	1	0	0	0	0	0	-	Mitogen-activated protein kinase 10				KIAA0195
MAPK9	MK09_HUMAN	424	0	0	0	0	0	0	1	0	1	0	0	0	0	0	-	Mitogen-activated protein kinase 9				KIAA0232
TGFBR1	TGFR1_HUMAN	503	0	0	0	0	0	0	1	0	1	0	0	0	0	0	-	TGF-beta receptor type-1				KIAA0368
APC2	APC2_HUMAN	2303	0	0	0	0	0	0	1	0	0	0	0	0	0	0	-	Adenomatous polyposis coli protein 2				KIAA0556
APPL1	DP13A_HUMAN	709	0	0	0	0	0	0	1	0	0	0	0	0	0	0	-	DCC-interacting protein 13-alpha				KIAA1109
ARAF	ARAF_HUMAN	606	0	0	0	0	0	0	1	0	0	0	0	0	0	0	-	Serine/threonine-protein kinase A-Raf				KIAA1549
BIRC5	BIRC5_HUMAN	142	0	0	0	0	0	0	1	0	0	0	0	0	0	0	-	Baculoviral IAP repeat-containing protein 5				KIAA1551
FOS	FOS_HUMAN	380	0	0	0	0	0	0	1	0	0	0	0	0	0	0	-	Proto-oncogene c-Fos				KIAA2022
RALGDS	GNDS_HUMAN	914	0	0	0	0	0	0	1	0	0	0	0	0	0	0	-	Ral guanine nucleotide dissociation stimulator				KIF13B
RHOA	RHOA_HUMAN	193	0	0	0	0	0	0	1	0	0	0	0	0	0	0	-	Transforming protein RhoA				KIF17
TCF7L1	TF7L1_HUMAN	588	0	0	0	0	0	0	1	0	0	0	0	0	0	0	-	Transcription factor 7-like 1				KIF1A
TGFB2	TGFB2_HUMAN	414	0	0	0	0	0	0	1	0	0	0	0	0	0	0	-	Transforming growth factor beta-2				KIF26A
TGFB3	TGFB3_HUMAN	412	0	0	0	0	0	0	1	0	0	0	0	0	0	0	-	Transforming growth factor beta-3				KIF26B
BMPR2	BMPR2_HUMAN	1038	0	0	0	0	0	0	0	1	1	0	0	0	0	0	-	Bone morphogenetic protein receptor type-2				KIF2B
FLT4	VGFR3_HUMAN	1363	0	0	0	0	0	0	0	1	1	0	0	0	0	0	-	Vascular endothelial growth factor receptor 3				KIF3A
MAP2K2	MP2K2_HUMAN	400	0	0	0	0	0	0	0	1	1	0	0	0	0	0	-	Dual specificity mitogen-activated protein kinase kinase 2				KIF5B
MAPK11	MK11_HUMAN	364	0	0	0	0	0	0	0	1	1	0	0	0	0	0	-	Mitogen-activated protein kinase 11				KIT
MAPK12	MK12_HUMAN	367	0	0	0	0	0	0	0	1	1	0	0	0	0	0	-	Mitogen-activated protein kinase 12				KLF4
MAPK13	MK13_HUMAN	365	0	0	0	0	0	0	0	1	1	0	0	0	0	0	-	Mitogen-activated protein kinase 13				KLF6
MAPK14	MK14_HUMAN	360	0	0	0	0	0	0	0	1	1	0	0	0	0	0	-	Mitogen-activated protein kinase 14				KLHL22
MAPKAPK2	MAPK2_HUMAN	400	0	0	0	0	0	0	0	1	1	0	0	0	0	0	-	MAP kinase-activated protein kinase 2				KLK2
MAPKAPK3	MAPK3_HUMAN	382	0	0	0	0	0	0	0	1	1	0	0	0	0	0	-	MAP kinase-activated protein kinase 3				KMT2A
NOS3	NOS3_HUMAN	1203	0	0	0	0	0	0	0	1	1	0	0	0	0	0	-	Nitric oxide synthase, endothelial				KMT2B /// KMT2D
PDGFRA	PGFRA_HUMAN	1089	0	0	0	0	0	0	0	1	1	0	0	0	0	0	-	Platelet-derived growth factor receptor alpha				KMT2B /// KMT2D_MLL2
PDGFRB	PGFRB_HUMAN	1106	0	0	0	0	0	0	0	1	1	0	0	0	0	0	-	Platelet-derived growth factor receptor beta				KMT2B /// KMT2D_MLL4
PPP3CA	PP2BA_HUMAN	521	0	0	0	0	0	0	0	1	1	0	0	0	0	0	-	Serine/threonine-protein phosphatase 2B catalytic subunit alpha isoform				KMT2C
PRKCG	KPCG_HUMAN	697	0	0	0	0	0	0	0	1	1	0	0	0	0	0	-	Protein kinase C gamma type				KNDC1
PRKD1	KPCD1_HUMAN	912	0	0	0	0	0	0	0	1	1	0	0	0	0	0	-	Serine/threonine-protein kinase D1				KRAS
PRKD2	KPCD2_HUMAN	878	0	0	0	0	0	0	0	1	1	0	0	0	0	0	-	Serine/threonine-protein kinase D2				KRT1
PTK2B	FAK2_HUMAN	1009	0	0	0	0	0	0	0	1	1	0	0	0	0	0	-	Protein-tyrosine kinase 2-beta				KRT4
ARNT	ARNT_HUMAN	789	0	0	0	0	0	0	0	1	0	0	0	0	0	0	-	Aryl hydrocarbon receptor nuclear translocator				KRTAP19-5
BCAR1	BCAR1_HUMAN	870	0	0	0	0	0	0	0	1	0	0	0	0	0	0	-	Breast cancer anti-estrogen resistance protein 1				KRTAP19-6
CCL2	CCL2_HUMAN	99	0	0	0	0	0	0	0	1	0	0	0	0	0	0	-	C-C motif chemokine 2				KRTAP4-3
CDC42	CDC42_HUMAN	191	0	0	0	0	0	0	0	1	0	0	0	0	0	0	-	Cell division control protein 42 homolog				KRTAP4-5
CHP1	CHP1_HUMAN	195	0	0	0	0	0	0	0	1	0	0	0	0	0	0	-	Calcineurin B homologous protein 1				KRTAP5-5
CHP2	CHP2_HUMAN	196	0	0	0	0	0	0	0	1	0	0	0	0	0	0	-	Calcineurin B homologous protein 2				KRTAP6-2
DAB2IP	DAB2P_HUMAN	1189	0	0	0	0	0	0	0	1	0	0	0	0	0	0	-	Disabled homolog 2-interacting protein				KTN1
FGF10	FGF10_HUMAN	208	0	0	0	0	0	0	0	1	0	0	0	0	0	0	-	Fibroblast growth factor 10				LAMA1
FGF18	FGF18_HUMAN	207	0	0	0	0	0	0	0	1	0	0	0	0	0	0	-	Fibroblast growth factor 18				LAMA2
FGF9	FGF9_HUMAN	208	0	0	0	0	0	0	0	1	0	0	0	0	0	0	-	Fibroblast growth factor 9				LAMA3
FIGF	VEGFD_HUMAN	354	0	0	0	0	0	0	0	1	0	0	0	0	0	0	-	Vascular endothelial growth factor D				LAMA4
FOXC1	FOXC1_HUMAN	553	0	0	0	0	0	0	0	1	0	0	0	0	0	0	-	Forkhead box protein C1				LAMA5
FOXC2	FOXC2_HUMAN	501	0	0	0	0	0	0	0	1	0	0	0	0	0	0	-	Forkhead box protein C2				LAMB4
FOXS1	FOXS1_HUMAN	330	0	0	0	0	0	0	0	1	0	0	0	0	0	0	-	Forkhead box protein S1				LAMC3
FZD4	FZD4_HUMAN	537	0	0	0	0	0	0	0	1	0	0	0	0	0	0	-	Frizzled-4				LASP1
GRB10	GRB10_HUMAN	594	0	0	0	0	0	0	0	1	0	0	0	0	0	0	-	Growth factor receptor-bound protein 10				LATS2
HHEX	HHEX_HUMAN	270	0	0	0	0	0	0	0	1	0	0	0	0	0	0	-	Hematopoietically-expressed homeobox protein HHEX				LCA5
IL1B	IL1B_HUMAN	269	0	0	0	0	0	0	0	1	0	0	0	0	0	0	-	Interleukin-1 beta				LCK
ITGA5	ITA5_HUMAN	1049	0	0	0	0	0	0	0	1	0	0	0	0	0	0	-	Integrin alpha-5				LCMT2
ITGB3	ITB3_HUMAN	788	0	0	0	0	0	0	0	1	0	0	0	0	0	0	-	Integrin beta-3				LCP1
LECT1	LECT1_HUMAN	334	0	0	0	0	0	0	0	1	0	0	0	0	0	0	-	Leukocyte cell-derived chemotaxin 1				LCT
MEG3	YYY4_HUMAN	68	0	0	0	0	0	0	0	1	0	0	0	0	0	0	-	Very putative protein from MEG3 locus				LENG8
MMRN2	MMRN2_HUMAN	949	0	0	0	0	0	0	0	1	0	0	0	0	0	0	-	Multimerin-2				LHFP
MT3	MT3_HUMAN	68	0	0	0	0	0	0	0	1	0	0	0	0	0	0	-	Metallothionein-3				LIFR
MYOF	MYOF_HUMAN	2061	0	0	0	0	0	0	0	1	0	0	0	0	0	0	-	Myoferlin				LIG1
NEDD4	NEDD4_HUMAN	1319	0	0	0	0	0	0	0	1	0	0	0	0	0	0	-	E3 ubiquitin-protein ligase NEDD4				LINC00283
NFAT5	NFAT5_HUMAN	1531	0	0	0	0	0	0	0	1	0	0	0	0	0	0	-	Nuclear factor of activated T-cells 5				LMO1
NFATC1	NFAC1_HUMAN	943	0	0	0	0	0	0	0	1	0	0	0	0	0	0	-	Nuclear factor of activated T-cells, cytoplasmic 1				LMO2
NFATC2	NFAC2_HUMAN	925	0	0	0	0	0	0	0	1	0	0	0	0	0	0	-	Nuclear factor of activated T-cells, cytoplasmic 2				LMO7
NFATC3	NFAC3_HUMAN	1075	0	0	0	0	0	0	0	1	0	0	0	0	0	0	-	Nuclear factor of activated T-cells, cytoplasmic 3				LONRF1
NFATC4	NFAC4_HUMAN	902	0	0	0	0	0	0	0	1	0	0	0	0	0	0	-	Nuclear factor of activated T-cells, cytoplasmic 4				LOXHD1
NRP1	NRP1_HUMAN	923	0	0	0	0	0	0	0	1	0	0	0	0	0	0	-	Neuropilin-1				LPA
NRP2	NRP2_HUMAN	931	0	0	0	0	0	0	0	1	0	0	0	0	0	0	-	Neuropilin-2				LPP
PDGFC	PDGFC_HUMAN	345	0	0	0	0	0	0	0	1	0	0	0	0	0	0	-	Platelet-derived growth factor C				LRBA
PGF	PLGF_HUMAN	221	0	0	0	0	0	0	0	1	0	0	0	0	0	0	-	Placenta growth factor				LRCH2
PLA2G4A	PA24A_HUMAN	749	0	0	0	0	0	0	0	1	0	0	0	0	0	0	-	Cytosolic phospholipase A2				LRIG3
PLA2G4B	PA24B_HUMAN	781	0	0	0	0	0	0	0	1	0	0	0	0	0	0	-	Cytosolic phospholipase A2 beta				LRP1
PLA2G4C	PA24C_HUMAN	541	0	0	0	0	0	0	0	1	0	0	0	0	0	0	-	Cytosolic phospholipase A2 gamma				LRP1B
PLA2G4D	PA24D_HUMAN	818	0	0	0	0	0	0	0	1	0	0	0	0	0	0	-	Cytosolic phospholipase A2 delta				LRP2
PLA2G4E	PA24E_HUMAN	856	0	0	0	0	0	0	0	1	0	0	0	0	0	0	-	Cytosolic phospholipase A2 epsilon				LRRC14
PLA2G4F	PA24F_HUMAN	849	0	0	0	0	0	0	0	1	0	0	0	0	0	0	-	Cytosolic phospholipase A2 zeta				LRRC30
PLCG1	PLCG1_HUMAN	1290	0	0	0	0	0	0	0	1	0	0	0	0	0	0	-	1-phosphatidylinositol 4,5-bisphosphate phosphodiesterase gamma-1				LRRC37A3
PLCG2	PLCG2_HUMAN	1265	0	0	0	0	0	0	0	1	0	0	0	0	0	0	-	1-phosphatidylinositol 4,5-bisphosphate phosphodiesterase gamma-2				LRRC7
PPP3CB	PP2BB_HUMAN	524	0	0	0	0	0	0	0	1	0	0	0	0	0	0	-	Serine/threonine-protein phosphatase 2B catalytic subunit beta isoform				LRRIQ1
PPP3CC	PP2BC_HUMAN	512	0	0	0	0	0	0	0	1	0	0	0	0	0	0	-	Serine/threonine-protein phosphatase 2B catalytic subunit gamma isoform				LRRK1
PPP3R1	CANB1_HUMAN	170	0	0	0	0	0	0	0	1	0	0	0	0	0	0	-	Calcineurin subunit B type 1				LRRK2
PPP3R2	CANB2_HUMAN	170	0	0	0	0	0	0	0	1	0	0	0	0	0	0	-	Calcineurin subunit B type 2				LTBP4
SH2D2A	SH22A_HUMAN	389	0	0	0	0	0	0	0	1	0	0	0	0	0	0	-	SH2 domain-containing protein 2A				LURAP1L
SHC2	SHC2_HUMAN	582	0	0	0	0	0	0	0	1	0	0	0	0	0	0	-	SHC-transforming protein 2				LYL1
SULF1	SULF1_HUMAN	871	0	0	0	0	0	0	0	1	0	0	0	0	0	0	-	Extracellular sulfatase Sulf-1				LYST
TMEM204	TM204_HUMAN	226	0	0	0	0	0	0	0	1	0	0	0	0	0	0	-	Transmembrane protein 204				MACF1
VEGFB	VEGFB_HUMAN	207	0	0	0	0	0	0	0	1	0	0	0	0	0	0	-	Vascular endothelial growth factor B				MADD
VTN	VTNC_HUMAN	478	0	0	0	0	0	0	0	1	0	0	0	0	0	0	-	Vitronectin				MAF
AAK1	AAK1_HUMAN	961	0	0	0	0	0	0	0	0	1	0	0	0	0	0	-	AP2-associated protein kinase 1				MAFB
ABL1	ABL1_HUMAN	1130	0	0	0	0	0	0	0	0	1	0	0	0	0	0	-	Tyrosine-protein kinase ABL1				MAGEL2
ABL2	ABL2_HUMAN	1182	0	0	0	0	0	0	0	0	1	0	0	0	0	0	-	Abelson tyrosine-protein kinase 2				MAGI2
ACHE	ACES_HUMAN	614	0	0	0	0	0	0	0	0	1	0	0	0	0	0	-	Acetylcholinesterase				MALAT1
ACVR1	ACVR1_HUMAN	509	0	0	0	0	0	0	0	0	1	0	0	0	0	0	-	Activin receptor type-1				MALT1
ACVR2B	AVR2B_HUMAN	512	0	0	0	0	0	0	0	0	1	0	0	0	0	0	-	Activin receptor type-2B				MAML2
ACVRL1	ACVL1_HUMAN	503	0	0	0	0	0	0	0	0	1	0	0	0	0	0	-	Serine/threonine-protein kinase receptor R3				MAP1B
ADCK3	ADCK3_HUMAN	647	0	0	0	0	0	0	0	0	1	0	0	0	0	0	-	Chaperone activity of bc1 complex-like, mitochondrial				MAP1S
ADCK4	ADCK4_HUMAN	544	0	0	0	0	0	0	0	0	1	0	0	0	0	0	-	AarF domain-containing protein kinase 4				MAP2
ADORA1	AA1R_HUMAN	326	0	0	0	0	0	0	0	0	1	0	0	0	0	0	-	Adenosine receptor A1				MAP2K1
ADORA2A	AA2AR_HUMAN	412	0	0	0	0	0	0	0	0	1	0	0	0	0	0	-	Adenosine receptor A2a				MAP2K2
ADORA3	AA3R_HUMAN	318	0	0	0	0	0	0	0	0	1	0	0	0	0	0	-	Adenosine receptor A3				MAP2K4
ADRA1D	ADA1D_HUMAN	572	0	0	0	0	0	0	0	0	1	0	0	0	0	0	-	Alpha-1D adrenergic receptor				MAP3K1
ADRA2A	ADA2A_HUMAN	450	0	0	0	0	0	0	0	0	1	0	0	0	0	0	-	Alpha-2A adrenergic receptor				MAP3K4
ADRA2B	ADA2B_HUMAN	447	0	0	0	0	0	0	0	0	1	0	0	0	0	0	-	Alpha-2B adrenergic receptor				MAP3K7
ADRA2C	ADA2C_HUMAN	462	0	0	0	0	0	0	0	0	1	0	0	0	0	0	-	Alpha-2C adrenergic receptor				MAP7
ADRB1	ADRB1_HUMAN	477	0	0	0	0	0	0	0	0	1	0	0	0	0	0	-	Beta-1 adrenergic receptor				MAPK8IP1
ADRB2	ADRB2_HUMAN	413	0	0	0	0	0	0	0	0	1	0	0	0	0	0	-	Beta-2 adrenergic receptor				MAPK8IP3
ADRB3	ADRB3_HUMAN	408	0	0	0	0	0	0	0	0	1	0	0	0	0	0	-	Beta-3 adrenergic receptor				MAPKBP1
AGTR2	AGTR2_HUMAN	363	0	0	0	0	0	0	0	0	1	0	0	0	0	0	-	Type-2 angiotensin II receptor				Mar/10
ALK	ALK_HUMAN	1620	0	0	0	0	0	0	0	0	1	0	0	0	0	0	-	ALK tyrosine kinase receptor				MARK4
ANKK1	ANKK1_HUMAN	765	0	0	0	0	0	0	0	0	1	0	0	0	0	0	-	Ankyrin repeat and protein kinase domain-containing protein 1				MAX
APEX1	APEX1_HUMAN	318	0	0	0	0	0	0	0	0	1	0	0	0	0	0	-	DNA-(apurinic or apyrimidinic site) lyase				MBD3L1
ATAD5	ATAD5_HUMAN	1844	0	0	0	0	0	0	0	0	1	0	0	0	0	0	-	ATPase family AAA domain-containing protein 5				MCC
ATXN2	ATX2_HUMAN	1313	0	0	0	0	0	0	0	0	1	0	0	0	0	0	-	Ataxin-2				MCCC1
AURKA	AURKA_HUMAN	403	0	0	0	0	0	0	0	0	1	0	0	0	0	0	-	Aurora kinase A				MDGA2
AURKB	AURKB_HUMAN	344	0	0	0	0	0	0	0	0	1	0	0	0	0	0	-	Aurora kinase B				MDM2
AURKC	AURKC_HUMAN	309	0	0	0	0	0	0	0	0	1	0	0	0	0	0	-	Aurora kinase C				MDM4
AVPR1A	V1AR_HUMAN	418	0	0	0	0	0	0	0	0	1	0	0	0	0	0	-	Vasopressin V1a receptor				MDN1
AXL	UFO_HUMAN	894	0	0	0	0	0	0	0	0	1	0	0	0	0	0	-	Tyrosine-protein kinase receptor UFO				MDS2
BDKRB2	BKRB2_HUMAN	391	0	0	0	0	0	0	0	0	1	0	0	0	0	0	-	B2 bradykinin receptor				MECOM
BLK	BLK_HUMAN	505	0	0	0	0	0	0	0	0	1	0	0	0	0	0	-	Tyrosine-protein kinase Blk				MECOM_EVI1
BMP2K	BMP2K_HUMAN	1161	0	0	0	0	0	0	0	0	1	0	0	0	0	0	-	BMP-2-inducible protein kinase				MECOM_MDS1
BMPR1B	BMR1B_HUMAN	502	0	0	0	0	0	0	0	0	1	0	0	0	0	0	-	Bone morphogenetic protein receptor type-1B				MED12
BMX	BMX_HUMAN	675	0	0	0	0	0	0	0	0	1	0	0	0	0	0	-	Cytoplasmic tyrosine-protein kinase BMX				MED12L
BRSK1	BRSK1_HUMAN	778	0	0	0	0	0	0	0	0	1	0	0	0	0	0	-	Serine/threonine-protein kinase BRSK1				MEFV
BRSK2	BRSK2_HUMAN	736	0	0	0	0	0	0	0	0	1	0	0	0	0	0	-	Serine/threonine-protein kinase BRSK2				MEGF8
BTK	BTK_HUMAN	659	0	0	0	0	0	0	0	0	1	0	0	0	0	0	-	Tyrosine-protein kinase BTK				MEN1
CA2	CAH2_HUMAN	260	0	0	0	0	0	0	0	0	1	0	0	0	0	0	-	Carbonic anhydrase 2				MET
CALCR	CALCR_HUMAN	508	0	0	0	0	0	0	0	0	1	0	0	0	0	0	-	Calcitonin receptor				MGA
CAMK1	KCC1A_HUMAN	370	0	0	0	0	0	0	0	0	1	0	0	0	0	0	-	Calcium/calmodulin-dependent protein kinase type 1				MGAM
CAMK1D	KCC1D_HUMAN	385	0	0	0	0	0	0	0	0	1	0	0	0	0	0	-	Calcium/calmodulin-dependent protein kinase type 1D				MIA3
CAMK1G	KCC1G_HUMAN	476	0	0	0	0	0	0	0	0	1	0	0	0	0	0	-	Calcium/calmodulin-dependent protein kinase type 1G				MIER3
CAMK2A	KCC2A_HUMAN	478	0	0	0	0	0	0	0	0	1	0	0	0	0	0	-	Calcium/calmodulin-dependent protein kinase type II subunit alpha				MIR142
CAMK2B	KCC2B_HUMAN	666	0	0	0	0	0	0	0	0	1	0	0	0	0	0	-	Calcium/calmodulin-dependent protein kinase type II subunit beta				MITF
CAMK2D	KCC2D_HUMAN	499	0	0	0	0	0	0	0	0	1	0	0	0	0	0	-	Calcium/calmodulin-dependent protein kinase type II subunit delta				MKI67
CAMK2G	KCC2G_HUMAN	558	0	0	0	0	0	0	0	0	1	0	0	0	0	0	-	Calcium/calmodulin-dependent protein kinase type II subunit gamma				MKL1
CAMK4	KCC4_HUMAN	473	0	0	0	0	0	0	0	0	1	0	0	0	0	0	-	Calcium/calmodulin-dependent protein kinase type IV				MLF1
CAMKK1	KKCC1_HUMAN	505	0	0	0	0	0	0	0	0	1	0	0	0	0	0	-	Calcium/calmodulin-dependent protein kinase kinase 1				MLH1
CAMKK2	KKCC2_HUMAN	588	0	0	0	0	0	0	0	0	1	0	0	0	0	0	-	Calcium/calmodulin-dependent protein kinase kinase 2				MLH3
CASK	CSKP_HUMAN	926	0	0	0	0	0	0	0	0	1	0	0	0	0	0	-	Peripheral plasma membrane protein CASK				MLLT1
CASP1	CASP1_HUMAN	404	0	0	0	0	0	0	0	0	1	0	0	0	0	0	-	Caspase-1				MLLT10
CBX1	CBX1_HUMAN	185	0	0	0	0	0	0	0	0	1	0	0	0	0	0	-	Chromobox protein homolog 1				MLLT11
CCKAR	CCKAR_HUMAN	428	0	0	0	0	0	0	0	0	1	0	0	0	0	0	-	Cholecystokinin receptor type A				MLLT3
CCR4	CCR4_HUMAN	360	0	0	0	0	0	0	0	0	1	0	0	0	0	0	-	C-C chemokine receptor type 4				MLLT4
CCR5	CCR5_HUMAN	352	0	0	0	0	0	0	0	0	1	0	0	0	0	0	-	C-C chemokine receptor type 5				MLLT6
CDC42BPA	MRCKA_HUMAN	1732	0	0	0	0	0	0	0	0	1	0	0	0	0	0	-	Serine/threonine-protein kinase MRCK alpha				MMP14
CDC42BPB	MRCKB_HUMAN	1711	0	0	0	0	0	0	0	0	1	0	0	0	0	0	-	Serine/threonine-protein kinase MRCK beta				MMP26
CDC42BPG	MRCKG_HUMAN	1551	0	0	0	0	0	0	0	0	1	0	0	0	0	0	-	Serine/threonine-protein kinase MRCK gamma				MN1
CDC7	CDC7_HUMAN	574	0	0	0	0	0	0	0	0	1	0	0	0	0	0	-	Cell division cycle 7-related protein kinase				MNX1
CDK11A	CD11A_HUMAN	783	0	0	0	0	0	0	0	0	1	0	0	0	0	0	-	Cyclin-dependent kinase 11A				MON2
CDK11B	CD11B_HUMAN	795	0	0	0	0	0	0	0	0	1	0	0	0	0	0	-	Cyclin-dependent kinase 11B				MPL
CDK13	CDK13_HUMAN	1512	0	0	0	0	0	0	0	0	1	0	0	0	0	0	-	Cyclin-dependent kinase 13				MRGPRD
CDK14	CDK14_HUMAN	469	0	0	0	0	0	0	0	0	1	0	0	0	0	0	-	Cyclin-dependent kinase 14				MROH1
CDK15	CDK15_HUMAN	435	0	0	0	0	0	0	0	0	1	0	0	0	0	0	-	Cyclin-dependent kinase 15				MRVI1
CDK16	CDK16_HUMAN	496	0	0	0	0	0	0	0	0	1	0	0	0	0	0	-	Cyclin-dependent kinase 16				MS4A5
CDK17	CDK17_HUMAN	523	0	0	0	0	0	0	0	0	1	0	0	0	0	0	-	Cyclin-dependent kinase 17				MSH2
CDK18	CDK18_HUMAN	472	0	0	0	0	0	0	0	0	1	0	0	0	0	0	-	Cyclin-dependent kinase 18				MSH6
CDK19	CDK19_HUMAN	502	0	0	0	0	0	0	0	0	1	0	0	0	0	0	-	Cyclin-dependent kinase 19				MSI2
CDK3	CDK3_HUMAN	305	0	0	0	0	0	0	0	0	1	0	0	0	0	0	-	Cyclin-dependent kinase 3				MSLN
CDK5	CDK5_HUMAN	292	0	0	0	0	0	0	0	0	1	0	0	0	0	0	-	Cyclin-dependent kinase 5				MSN
CDK7	CDK7_HUMAN	346	0	0	0	0	0	0	0	0	1	0	0	0	0	0	-	Cyclin-dependent kinase 7				MTCP1
CDK8	CDK8_HUMAN	464	0	0	0	0	0	0	0	0	1	0	0	0	0	0	-	Cyclin-dependent kinase 8				MTM1
CDK9	CDK9_HUMAN	372	0	0	0	0	0	0	0	0	1	0	0	0	0	0	-	Cyclin-dependent kinase 9				MTMR3
CDKL1	CDKL1_HUMAN	357	0	0	0	0	0	0	0	0	1	0	0	0	0	0	-	Cyclin-dependent kinase-like 1				MTOR
CDKL2	CDKL2_HUMAN	493	0	0	0	0	0	0	0	0	1	0	0	0	0	0	-	Cyclin-dependent kinase-like 2				MTUS2
CDKL3	CDKL3_HUMAN	592	0	0	0	0	0	0	0	0	1	0	0	0	0	0	-	Cyclin-dependent kinase-like 3				MUC1
CDKL5	CDKL5_HUMAN	1030	0	0	0	0	0	0	0	0	1	0	0	0	0	0	-	Cyclin-dependent kinase-like 5				MUC16
CHRM1	ACM1_HUMAN	460	0	0	0	0	0	0	0	0	1	0	0	0	0	0	-	Muscarinic acetylcholine receptor M1				MUC17
CHRM2	ACM2_HUMAN	466	0	0	0	0	0	0	0	0	1	0	0	0	0	0	-	Muscarinic acetylcholine receptor M2				MUC2
CHRM3	ACM3_HUMAN	590	0	0	0	0	0	0	0	0	1	0	0	0	0	0	-	Muscarinic acetylcholine receptor M3				MUC4
CHRM4	ACM4_HUMAN	479	0	0	0	0	0	0	0	0	1	0	0	0	0	0	-	Muscarinic acetylcholine receptor M4				MUC5AC
CHRM5	ACM5_HUMAN	532	0	0	0	0	0	0	0	0	1	0	0	0	0	0	-	Muscarinic acetylcholine receptor M5				MUC5B
CHUK	IKKA_HUMAN	745	0	0	0	0	0	0	0	0	1	0	0	0	0	0	-	Inhibitor of nuclear factor kappa-B kinase subunit alpha				MUC6
CIT	CTRO_HUMAN	2027	0	0	0	0	0	0	0	0	1	0	0	0	0	0	-	Citron Rho-interacting kinase				MUSK
CLK1	CLK1_HUMAN	484	0	0	0	0	0	0	0	0	1	0	0	0	0	0	-	Dual specificity protein kinase CLK1				MUTYH
CLK2	CLK2_HUMAN	499	0	0	0	0	0	0	0	0	1	0	0	0	0	0	-	Dual specificity protein kinase CLK2				MXRA5
CLK3	CLK3_HUMAN	638	0	0	0	0	0	0	0	0	1	0	0	0	0	0	-	Dual specificity protein kinase CLK3				MYB
CLK4	CLK4_HUMAN	481	0	0	0	0	0	0	0	0	1	0	0	0	0	0	-	Dual specificity protein kinase CLK4				MYC
CNR1	CNR1_HUMAN	472	0	0	0	0	0	0	0	0	1	0	0	0	0	0	-	Cannabinoid receptor 1				MYCBP2
CSF1R	CSF1R_HUMAN	972	0	0	0	0	0	0	0	0	1	0	0	0	0	0	-	Macrophage colony-stimulating factor 1 receptor				MYCL
CSNK1A1	KC1A_HUMAN	337	0	0	0	0	0	0	0	0	1	0	0	0	0	0	-	Casein kinase I isoform alpha				MYCN
CSNK1A1L	KC1AL_HUMAN	337	0	0	0	0	0	0	0	0	1	0	0	0	0	0	-	Casein kinase I isoform alpha-like				MYD88
CSNK1D	KC1D_HUMAN	415	0	0	0	0	0	0	0	0	1	0	0	0	0	0	-	Casein kinase I isoform delta				MYH1
CSNK1E	KC1E_HUMAN	416	0	0	0	0	0	0	0	0	1	0	0	0	0	0	-	Casein kinase I isoform epsilon				MYH11
CSNK1G1	KC1G1_HUMAN	422	0	0	0	0	0	0	0	0	1	0	0	0	0	0	-	Casein kinase I isoform gamma-1				MYH2
CSNK1G2	KC1G2_HUMAN	415	0	0	0	0	0	0	0	0	1	0	0	0	0	0	-	Casein kinase I isoform gamma-2				MYH3
CSNK1G3	KC1G3_HUMAN	447	0	0	0	0	0	0	0	0	1	0	0	0	0	0	-	Casein kinase I isoform gamma-3				MYH4
CSNK2A1	CSK21_HUMAN	391	0	0	0	0	0	0	0	0	1	0	0	0	0	0	-	Casein kinase II subunit alpha				MYH7
CSNK2A2	CSK22_HUMAN	350	0	0	0	0	0	0	0	0	1	0	0	0	0	0	-	Casein kinase II subunit alpha'				MYH9
CTSG	CATG_HUMAN	255	0	0	0	0	0	0	0	0	1	0	0	0	0	0	-	Cathepsin G				MYO15A
CXCR1	CXCR1_HUMAN	350	0	0	0	0	0	0	0	0	1	0	0	0	0	0	-	C-X-C chemokine receptor type 1				MYO16
CYP2C19	CP2CJ_HUMAN	490	0	0	0	0	0	0	0	0	1	0	0	0	0	0	-	Cytochrome P450 2C19				MYO18B
CYP2D6	CP2D6_HUMAN	497	0	0	0	0	0	0	0	0	1	0	0	0	0	0	-	Cytochrome P450 2D6				MYO1B
CYSLTR1	CLTR1_HUMAN	337	0	0	0	0	0	0	0	0	1	0	0	0	0	0	-	Cysteinyl leukotriene receptor 1				MYO3A
DAPK1	DAPK1_HUMAN	1430	0	0	0	0	0	0	0	0	1	0	0	0	0	0	-	Death-associated protein kinase 1				NAALAD2
DAPK2	DAPK2_HUMAN	370	0	0	0	0	0	0	0	0	1	0	0	0	0	0	-	Death-associated protein kinase 2				NACA
DAPK3	DAPK3_HUMAN	454	0	0	0	0	0	0	0	0	1	0	0	0	0	0	-	Death-associated protein kinase 3				NALCN
DCLK1	DCLK1_HUMAN	740	0	0	0	0	0	0	0	0	1	0	0	0	0	0	-	Serine/threonine-protein kinase DCLK1				NAV2
DCLK2	DCLK2_HUMAN	766	0	0	0	0	0	0	0	0	1	0	0	0	0	0	-	Serine/threonine-protein kinase DCLK2				NAV3
DCLK3	DCLK3_HUMAN	648	0	0	0	0	0	0	0	0	1	0	0	0	0	0	-	Serine/threonine-protein kinase DCLK3				NBEA
DDR1	DDR1_HUMAN	913	0	0	0	0	0	0	0	0	1	0	0	0	0	0	-	Epithelial discoidin domain-containing receptor 1				NCAPH2
DDR2	DDR2_HUMAN	855	0	0	0	0	0	0	0	0	1	0	0	0	0	0	-	Discoidin domain-containing receptor 2				NCKIPSD
DLK1	DLK1_HUMAN	383	0	0	0	0	0	0	0	0	1	0	0	0	0	0	-	Protein delta homolog 1				NCOA1
DMPK	DMPK_HUMAN	629	0	0	0	0	0	0	0	0	1	0	0	0	0	0	-	Myotonin-protein kinase				NCOA2
DRD1	DRD1_HUMAN	446	0	0	0	0	0	0	0	0	1	0	0	0	0	0	-	D(1A) dopamine receptor				NCOA3
DRD2	DRD2_HUMAN	443	0	0	0	0	0	0	0	0	1	0	0	0	0	0	-	D(2) dopamine receptor				NCOA4
DRD3	DRD3_HUMAN	400	0	0	0	0	0	0	0	0	1	0	0	0	0	0	-	D(3) dopamine receptor				NCOR1
DRD4	DRD4_HUMAN	467	0	0	0	0	0	0	0	0	1	0	0	0	0	0	-	D(4) dopamine receptor				NCOR2
DSTYK	DUSTY_HUMAN	929	0	0	0	0	0	0	0	0	1	0	0	0	0	0	-	Dual serine/threonine and tyrosine protein kinase				NDRG1
DYRK1A	DYR1A_HUMAN	763	0	0	0	0	0	0	0	0	1	0	0	0	0	0	-	Dual specificity tyrosine-phosphorylation-regulated kinase 1A				NEB
DYRK2	DYRK2_HUMAN	601	0	0	0	0	0	0	0	0	1	0	0	0	0	0	-	Dual specificity tyrosine-phosphorylation-regulated kinase 2				NEFH
DYRK3	DYRK3_HUMAN	588	0	0	0	0	0	0	0	0	1	0	0	0	0	0	-	Dual specificity tyrosine-phosphorylation-regulated kinase 3				NEK11
DYRK4	DYRK4_HUMAN	520	0	0	0	0	0	0	0	0	1	0	0	0	0	0	-	Dual specificity tyrosine-phosphorylation-regulated kinase 4				NF1
EDNRA	EDNRA_HUMAN	427	0	0	0	0	0	0	0	0	1	0	0	0	0	0	-	Endothelin-1 receptor				NF2
EEF2K	EF2K_HUMAN	725	0	0	0	0	0	0	0	0	1	0	0	0	0	0	-	Eukaryotic elongation factor 2 kinase				NFASC
EHMT2	EHMT2_HUMAN	1210	0	0	0	0	0	0	0	0	1	0	0	0	0	0	-	Histone-lysine N-methyltransferase EHMT2				NFE2L2
EIF2AK1	E2AK1_HUMAN	630	0	0	0	0	0	0	0	0	1	0	0	0	0	0	-	Eukaryotic translation initiation factor 2-alpha kinase 1				NFE2L3
EIF2AK2	E2AK2_HUMAN	551	0	0	0	0	0	0	0	0	1	0	0	0	0	0	-	Interferon-induced, double-stranded RNA-activated protein kinase				NFIB
EIF2AK4	E2AK4_HUMAN	1649	0	0	0	0	0	0	0	0	1	0	0	0	0	0	-	Eukaryotic translation initiation factor 2-alpha kinase 4				NFKB2
ELANE	ELNE_HUMAN	267	0	0	0	0	0	0	0	0	1	0	0	0	0	0	-	Neutrophil elastase				NHSL2
EPHA1	EPHA1_HUMAN	976	0	0	0	0	0	0	0	0	1	0	0	0	0	0	-	Ephrin type-A receptor 1				NID1
EPHA3	EPHA3_HUMAN	983	0	0	0	0	0	0	0	0	1	0	0	0	0	0	-	Ephrin type-A receptor 3				NIN
EPHA4	EPHA4_HUMAN	986	0	0	0	0	0	0	0	0	1	0	0	0	0	0	-	Ephrin type-A receptor 4				NIPBL
EPHA5	EPHA5_HUMAN	1037	0	0	0	0	0	0	0	0	1	0	0	0	0	0	-	Ephrin type-A receptor 5				NKX2-1
EPHA6	EPHA6_HUMAN	1036	0	0	0	0	0	0	0	0	1	0	0	0	0	0	-	Ephrin type-A receptor 6				NLGN2
EPHA7	EPHA7_HUMAN	998	0	0	0	0	0	0	0	0	1	0	0	0	0	0	-	Ephrin type-A receptor 7				NLRP2 /// NBN
EPHA8	EPHA8_HUMAN	1005	0	0	0	0	0	0	0	0	1	0	0	0	0	0	-	Ephrin type-A receptor 8				NLRP3
EPHB1	EPHB1_HUMAN	984	0	0	0	0	0	0	0	0	1	0	0	0	0	0	-	Ephrin type-B receptor 1				NME8
EPHB3	EPHB3_HUMAN	998	0	0	0	0	0	0	0	0	1	0	0	0	0	0	-	Ephrin type-B receptor 3				NMS
EPHB4	EPHB4_HUMAN	987	0	0	0	0	0	0	0	0	1	0	0	0	0	0	-	Ephrin type-B receptor 4				NOBOX
EPHB6	EPHB6_HUMAN	1021	0	0	0	0	0	0	0	0	1	0	0	0	0	0	-	Ephrin type-B receptor 6				NONO
EPHX2	HYES_HUMAN	555	0	0	0	0	0	0	0	0	1	0	0	0	0	0	-	Bifunctional epoxide hydrolase 2				NOTCH1
ERBB4	ERBB4_HUMAN	1308	0	0	0	0	0	0	0	0	1	0	0	0	0	0	-	Receptor tyrosine-protein kinase erbB-4				NOTCH2
ERN1	ERN1_HUMAN	977	0	0	0	0	0	0	0	0	1	0	0	0	0	0	-	Serine/threonine-protein kinase/endoribonuclease IRE1				NOTCH3
ESR1	ESR1_HUMAN	595	0	0	0	0	0	0	0	0	1	0	0	0	0	0	-	Estrogen receptor				NOTCH4
F2	THRB_HUMAN	622	0	0	0	0	0	0	0	0	1	0	0	0	0	0	-	Prothrombin				NPAP1
FAAH	FAAH1_HUMAN	579	0	0	0	0	0	0	0	0	1	0	0	0	0	0	-	Fatty-acid amide hydrolase 1				NPHP3
FEN1	FEN1_HUMAN	380	0	0	0	0	0	0	0	0	1	0	0	0	0	0	-	Flap endonuclease 1				NPM1
FER	FER_HUMAN	822	0	0	0	0	0	0	0	0	1	0	0	0	0	0	-	Tyrosine-protein kinase Fer				NR4A3
FES	FES_HUMAN	822	0	0	0	0	0	0	0	0	1	0	0	0	0	0	-	Tyrosine-protein kinase Fes/Fps				NRAS
FGFR1	FGFR1_HUMAN	822	0	0	0	0	0	0	0	0	1	0	0	0	0	0	-	Fibroblast growth factor receptor 1				NRG1
FGFR2	FGFR2_HUMAN	821	0	0	0	0	0	0	0	0	1	0	0	0	0	0	-	Fibroblast growth factor receptor 2				NRXN1
FGFR3	FGFR3_HUMAN	806	0	0	0	0	0	0	0	0	1	0	0	0	0	0	-	Fibroblast growth factor receptor 3				NRXN2
FGR	FGR_HUMAN	529	0	0	0	0	0	0	0	0	1	0	0	0	0	0	-	Tyrosine-protein kinase Fgr				NRXN3
FLT3	FLT3_HUMAN	993	0	0	0	0	0	0	0	0	1	0	0	0	0	0	-	Receptor-type tyrosine-protein kinase FLT3				NSD1
FRK	FRK_HUMAN	505	0	0	0	0	0	0	0	0	1	0	0	0	0	0	-	Tyrosine-protein kinase FRK				NT5C2
FYN	FYN_HUMAN	537	0	0	0	0	0	0	0	0	1	0	0	0	0	0	-	Tyrosine-protein kinase Fyn				NTRK1
GAA	LYAG_HUMAN	952	0	0	0	0	0	0	0	0	1	0	0	0	0	0	-	Lysosomal alpha-glucosidase				NTRK3
GAK	GAK_HUMAN	1311	0	0	0	0	0	0	0	0	1	0	0	0	0	0	-	Cyclin-G-associated kinase				NTSR2
GBA	GLCM_HUMAN	536	0	0	0	0	0	0	0	0	1	0	0	0	0	0	-	Glucosylceramidase				NUMA1
GLA	AGAL_HUMAN	429	0	0	0	0	0	0	0	0	1	0	0	0	0	0	-	Alpha-galactosidase A				NUP214
GLP1R	GLP1R_HUMAN	463	0	0	0	0	0	0	0	0	1	0	0	0	0	0	-	Glucagon-like peptide 1 receptor				NUP98
GLS	GLSK_HUMAN	669	0	0	0	0	0	0	0	0	1	0	0	0	0	0	-	Glutaminase kidney isoform, mitochondrial				NUTM1
GMNN	GEMI_HUMAN	209	0	0	0	0	0	0	0	0	1	0	0	0	0	0	-	Geminin				NUTM2A
GNAS	GNAS2_HUMAN	394	0	0	0	0	0	0	0	0	1	0	0	0	0	0	-	Guanine nucleotide-binding protein G(s) subunit alpha isoforms short				NUTM2B
GRK1	RK_HUMAN	563	0	0	0	0	0	0	0	0	1	0	0	0	0	0	-	Rhodopsin kinase				NYAP2
GRK4	GRK4_HUMAN	578	0	0	0	0	0	0	0	0	1	0	0	0	0	0	-	G protein-coupled receptor kinase 4				OBSCN
GRK5	GRK5_HUMAN	590	0	0	0	0	0	0	0	0	1	0	0	0	0	0	-	G protein-coupled receptor kinase 5				OBSL1
GRK7	GRK7_HUMAN	553	0	0	0	0	0	0	0	0	1	0	0	0	0	0	-	G protein-coupled receptor kinase 7				OLIG2
GSK3A	GSK3A_HUMAN	483	0	0	0	0	0	0	0	0	1	0	0	0	0	0	-	Glycogen synthase kinase-3 alpha				OMD
HBB	HBB_HUMAN	147	0	0	0	0	0	0	0	0	1	0	0	0	0	0	-	Hemoglobin subunit beta				OPRD1
HCK	HCK_HUMAN	526	0	0	0	0	0	0	0	0	1	0	0	0	0	0	-	Tyrosine-protein kinase HCK				OPRM1
HIPK1	HIPK1_HUMAN	1210	0	0	0	0	0	0	0	0	1	0	0	0	0	0	-	Homeodomain-interacting protein kinase 1				OR10A6
HIPK2	HIPK2_HUMAN	1198	0	0	0	0	0	0	0	0	1	0	0	0	0	0	-	Homeodomain-interacting protein kinase 2				OR10A7
HIPK3	HIPK3_HUMAN	1215	0	0	0	0	0	0	0	0	1	0	0	0	0	0	-	Homeodomain-interacting protein kinase 3				OR10G4
HIPK4	HIPK4_HUMAN	616	0	0	0	0	0	0	0	0	1	0	0	0	0	0	-	Homeodomain-interacting protein kinase 4				OR10G9
HMGCR	HMDH_HUMAN	888	0	0	0	0	0	0	0	0	1	0	0	0	0	0	-	3-hydroxy-3-methylglutaryl-coenzyme A reductase				OR10J3
HRH1	HRH1_HUMAN	487	0	0	0	0	0	0	0	0	1	0	0	0	0	0	-	Histamine H1 receptor				OR10S1
HRH2	HRH2_HUMAN	359	0	0	0	0	0	0	0	0	1	0	0	0	0	0	-	Histamine H2 receptor				OR10Z1
HSD17B10	HCD2_HUMAN	261	0	0	0	0	0	0	0	0	1	0	0	0	0	0	-	3-hydroxyacyl-CoA dehydrogenase type-2				OR13C3
HTR1A	5HT1A_HUMAN	422	0	0	0	0	0	0	0	0	1	0	0	0	0	0	-	5-hydroxytryptamine receptor 1A				OR13C9
HTR1B	5HT1B_HUMAN	390	0	0	0	0	0	0	0	0	1	0	0	0	0	0	-	5-hydroxytryptamine receptor 1B				OR2L13
HTR1E	5HT1E_HUMAN	365	0	0	0	0	0	0	0	0	1	0	0	0	0	0	-	5-hydroxytryptamine receptor 1E				OR2L3
HTR1F	5HT1F_HUMAN	366	0	0	0	0	0	0	0	0	1	0	0	0	0	0	-	5-hydroxytryptamine receptor 1F				OR2M2
HTR2A	5HT2A_HUMAN	471	0	0	0	0	0	0	0	0	1	0	0	0	0	0	-	5-hydroxytryptamine receptor 2A				OR2M4
HTR2B	5HT2B_HUMAN	481	0	0	0	0	0	0	0	0	1	0	0	0	0	0	-	5-hydroxytryptamine receptor 2B				OR2M5
HTR2C	5HT2C_HUMAN	458	0	0	0	0	0	0	0	0	1	0	0	0	0	0	-	5-hydroxytryptamine receptor 2C				OR2T33
HTR3A	5HT3A_HUMAN	478	0	0	0	0	0	0	0	0	1	0	0	0	0	0	-	5-hydroxytryptamine receptor 3A				OR2T6
HTR5A	5HT5A_HUMAN	357	0	0	0	0	0	0	0	0	1	0	0	0	0	0	-	5-hydroxytryptamine receptor 5A				OR2T8
HTR6	5HT6R_HUMAN	440	0	0	0	0	0	0	0	0	1	0	0	0	0	0	-	5-hydroxytryptamine receptor 6				OR2W3
HTR7	5HT7R_HUMAN	479	0	0	0	0	0	0	0	0	1	0	0	0	0	0	-	5-hydroxytryptamine receptor 7				OR4A15
HTT	HD_HUMAN	3142	0	0	0	0	0	0	0	0	1	0	0	0	0	0	-	Huntingtin				OR4A5
HUNK	HUNK_HUMAN	714	0	0	0	0	0	0	0	0	1	0	0	0	0	0	-	Hormonally up-regulated neu tumor-associated kinase				OR4C46
ICK	ICK_HUMAN	632	0	0	0	0	0	0	0	0	1	0	0	0	0	0	-	Serine/threonine-protein kinase ICK				OR51A7
IDH1	IDHC_HUMAN	414	0	0	0	0	0	0	0	0	1	0	0	0	0	0	-	Isocitrate dehydrogenase [NADP] cytoplasmic				OR51G2
IKBKB	IKKB_HUMAN	756	0	0	0	0	0	0	0	0	1	0	0	0	0	0	-	Inhibitor of nuclear factor kappa-B kinase subunit beta				OR51I1
IKBKE	IKKE_HUMAN	716	0	0	0	0	0	0	0	0	1	0	0	0	0	0	-	Inhibitor of nuclear factor kappa-B kinase subunit epsilon				OR51I2
INSR	INSR_HUMAN	1382	0	0	0	0	0	0	0	0	1	0	0	0	0	0	-	Insulin receptor				OR51V1
INSRR	INSRR_HUMAN	1297	0	0	0	0	0	0	0	0	1	0	0	0	0	0	-	Insulin receptor-related protein				OR52A5
IRAK1	IRAK1_HUMAN	712	0	0	0	0	0	0	0	0	1	0	0	0	0	0	-	Interleukin-1 receptor-associated kinase 1				OR52E4
IRAK3	IRAK3_HUMAN	596	0	0	0	0	0	0	0	0	1	0	0	0	0	0	-	Interleukin-1 receptor-associated kinase 3				OR52E6
IRAK4	IRAK4_HUMAN	460	0	0	0	0	0	0	0	0	1	0	0	0	0	0	-	Interleukin-1 receptor-associated kinase 4				OR52H1
ITK	ITK_HUMAN	620	0	0	0	0	0	0	0	0	1	0	0	0	0	0	-	Tyrosine-protein kinase ITK/TSK				OR52N1
JAK1	JAK1_HUMAN	1154	0	0	0	0	0	0	0	0	1	0	0	0	0	0	-	Tyrosine-protein kinase JAK1				OR5B12
JAK2	JAK2_HUMAN	1132	0	0	0	0	0	0	0	0	1	0	0	0	0	0	-	Tyrosine-protein kinase JAK2				OR5B17
JAK3	JAK3_HUMAN	1124	0	0	0	0	0	0	0	0	1	0	0	0	0	0	-	Tyrosine-protein kinase JAK3				OR5D18
KAT2A	KAT2A_HUMAN	837	0	0	0	0	0	0	0	0	1	0	0	0	0	0	-	Histone acetyltransferase KAT2A				OR5F1
KCNH2	KCNH2_HUMAN	1159	0	0	0	0	0	0	0	0	1	0	0	0	0	0	-	Potassium voltage-gated channel subfamily H member 2				OR5H2
KDM4A	KDM4A_HUMAN	1064	0	0	0	0	0	0	0	0	1	0	0	0	0	0	-	Lysine-specific demethylase 4A				OR5H6
KDM4E	KDM4E_HUMAN	506	0	0	0	0	0	0	0	0	1	0	0	0	0	0	-	Lysine-specific demethylase 4E				OR5K3
KIT	KIT_HUMAN	976	0	0	0	0	0	0	0	0	1	0	0	0	0	0	-	Mast/stem cell growth factor receptor Kit				OR5W2
KMT2A	KMT2A_HUMAN	3969	0	0	0	0	0	0	0	0	1	0	0	0	0	0	-	Histone-lysine N-methyltransferase 2A				OR6B3
LATS1	LATS1_HUMAN	1130	0	0	0	0	0	0	0	0	1	0	0	0	0	0	-	Serine/threonine-protein kinase LATS1				OR6C76
LATS2	LATS2_HUMAN	1088	0	0	0	0	0	0	0	0	1	0	0	0	0	0	-	Serine/threonine-protein kinase LATS2				OR6K2
LCK	LCK_HUMAN	509	0	0	0	0	0	0	0	0	1	0	0	0	0	0	-	Tyrosine-protein kinase Lck				OR6K3
LIMK1	LIMK1_HUMAN	647	0	0	0	0	0	0	0	0	1	0	0	0	0	0	-	LIM domain kinase 1				OR6N1
LIMK2	LIMK2_HUMAN	638	0	0	0	0	0	0	0	0	1	0	0	0	0	0	-	LIM domain kinase 2				OR6N2
LMNA	LMNA_HUMAN	664	0	0	0	0	0	0	0	0	1	0	0	0	0	0	-	Prelamin-A/C				OR6T1
LRRK2	LRRK2_HUMAN	2527	0	0	0	0	0	0	0	0	1	0	0	0	0	0	-	Leucine-rich repeat serine/threonine-protein kinase 2				OR7C1
LTK	LTK_HUMAN	864	0	0	0	0	0	0	0	0	1	0	0	0	0	0	-	Leukocyte tyrosine kinase receptor				OR8B4
LYN	LYN_HUMAN	512	0	0	0	0	0	0	0	0	1	0	0	0	0	0	-	Tyrosine-protein kinase Lyn				OR8H1
MAK	MAK_HUMAN	623	0	0	0	0	0	0	0	0	1	0	0	0	0	0	-	Serine/threonine-protein kinase MAK				OR8J1
MAOA	AOFA_HUMAN	527	0	0	0	0	0	0	0	0	1	0	0	0	0	0	-	Amine oxidase [flavin-containing] A				OR8K1
MAOB	AOFB_HUMAN	520	0	0	0	0	0	0	0	0	1	0	0	0	0	0	-	Amine oxidase [flavin-containing] B				OTOF
MAP2K3	MP2K3_HUMAN	347	0	0	0	0	0	0	0	0	1	0	0	0	0	0	-	Dual specificity mitogen-activated protein kinase kinase 3				OTOL1
MAP2K5	MP2K5_HUMAN	448	0	0	0	0	0	0	0	0	1	0	0	0	0	0	-	Dual specificity mitogen-activated protein kinase kinase 5				P2RY8
MAP2K6	MP2K6_HUMAN	334	0	0	0	0	0	0	0	0	1	0	0	0	0	0	-	Dual specificity mitogen-activated protein kinase kinase 6				PAFAH1B2
MAP2K7	MP2K7_HUMAN	419	0	0	0	0	0	0	0	0	1	0	0	0	0	0	-	Dual specificity mitogen-activated protein kinase kinase 7				PALB2
MAP3K1	M3K1_HUMAN	1512	0	0	0	0	0	0	0	0	1	0	0	0	0	0	-	Mitogen-activated protein kinase kinase kinase 1				PAN3
MAP3K10	M3K10_HUMAN	954	0	0	0	0	0	0	0	0	1	0	0	0	0	0	-	Mitogen-activated protein kinase kinase kinase 10				PANX2
MAP3K11	M3K11_HUMAN	847	0	0	0	0	0	0	0	0	1	0	0	0	0	0	-	Mitogen-activated protein kinase kinase kinase 11				PAPPA
MAP3K12	M3K12_HUMAN	859	0	0	0	0	0	0	0	0	1	0	0	0	0	0	-	Mitogen-activated protein kinase kinase kinase 12				PAPPA2
MAP3K13	M3K13_HUMAN	966	0	0	0	0	0	0	0	0	1	0	0	0	0	0	-	Mitogen-activated protein kinase kinase kinase 13				PARP1
MAP3K15	M3K15_HUMAN	1313	0	0	0	0	0	0	0	0	1	0	0	0	0	0	-	Mitogen-activated protein kinase kinase kinase 15				PATZ1
MAP3K19	M3K19_HUMAN	1328	0	0	0	0	0	0	0	0	1	0	0	0	0	0	-	Mitogen-activated protein kinase kinase kinase 19				PAX3
MAP3K2	M3K2_HUMAN	619	0	0	0	0	0	0	0	0	1	0	0	0	0	0	-	Mitogen-activated protein kinase kinase kinase 2				PAX5
MAP3K3	M3K3_HUMAN	626	0	0	0	0	0	0	0	0	1	0	0	0	0	0	-	Mitogen-activated protein kinase kinase kinase 3				PAX7
MAP3K4	M3K4_HUMAN	1608	0	0	0	0	0	0	0	0	1	0	0	0	0	0	-	Mitogen-activated protein kinase kinase kinase 4				PAX8
MAP3K5	M3K5_HUMAN	1374	0	0	0	0	0	0	0	0	1	0	0	0	0	0	-	Mitogen-activated protein kinase kinase kinase 5				PBRM1
MAP3K6	M3K6_HUMAN	1288	0	0	0	0	0	0	0	0	1	0	0	0	0	0	-	Mitogen-activated protein kinase kinase kinase 6				PBX1
MAP3K7	M3K7_HUMAN	606	0	0	0	0	0	0	0	0	1	0	0	0	0	0	-	Mitogen-activated protein kinase kinase kinase 7				PCBP1
MAP3K9	M3K9_HUMAN	1104	0	0	0	0	0	0	0	0	1	0	0	0	0	0	-	Mitogen-activated protein kinase kinase kinase 9				PCDH10
MAP4K1	M4K1_HUMAN	833	0	0	0	0	0	0	0	0	1	0	0	0	0	0	-	Mitogen-activated protein kinase kinase kinase kinase 1				PCDH15
MAP4K2	M4K2_HUMAN	820	0	0	0	0	0	0	0	0	1	0	0	0	0	0	-	Mitogen-activated protein kinase kinase kinase kinase 2				PCDH17
MAP4K3	M4K3_HUMAN	894	0	0	0	0	0	0	0	0	1	0	0	0	0	0	-	Mitogen-activated protein kinase kinase kinase kinase 3				PCDH9
MAP4K4	M4K4_HUMAN	1239	0	0	0	0	0	0	0	0	1	0	0	0	0	0	-	Mitogen-activated protein kinase kinase kinase kinase 4				PCDHA1
MAP4K5	M4K5_HUMAN	846	0	0	0	0	0	0	0	0	1	0	0	0	0	0	-	Mitogen-activated protein kinase kinase kinase kinase 5				PCDHA10
MAPK15	MK15_HUMAN	544	0	0	0	0	0	0	0	0	1	0	0	0	0	0	-	Mitogen-activated protein kinase 15				PCDHA11
MAPK4	MK04_HUMAN	587	0	0	0	0	0	0	0	0	1	0	0	0	0	0	-	Mitogen-activated protein kinase 4				PCDHA12
MAPK6	MK06_HUMAN	721	0	0	0	0	0	0	0	0	1	0	0	0	0	0	-	Mitogen-activated protein kinase 6				PCDHA13
MAPK7	MK07_HUMAN	816	0	0	0	0	0	0	0	0	1	0	0	0	0	0	-	Mitogen-activated protein kinase 7				PCDHA2
MAPKAPK5	MAPK5_HUMAN	473	0	0	0	0	0	0	0	0	1	0	0	0	0	0	-	MAP kinase-activated protein kinase 5				PCDHA3
MAPT	TAU_HUMAN	758	0	0	0	0	0	0	0	0	1	0	0	0	0	0	-	Microtubule-associated protein tau				PCDHA4
MARK1	MARK1_HUMAN	795	0	0	0	0	0	0	0	0	1	0	0	0	0	0	-	Serine/threonine-protein kinase MARK1				PCDHA5
MARK2	MARK2_HUMAN	788	0	0	0	0	0	0	0	0	1	0	0	0	0	0	-	Serine/threonine-protein kinase MARK2				PCDHA6
MARK3	MARK3_HUMAN	753	0	0	0	0	0	0	0	0	1	0	0	0	0	0	-	MAP/microtubule affinity-regulating kinase 3				PCDHA7
MARK4	MARK4_HUMAN	752	0	0	0	0	0	0	0	0	1	0	0	0	0	0	-	MAP/microtubule affinity-regulating kinase 4				PCDHA8
MAST1	MAST1_HUMAN	1570	0	0	0	0	0	0	0	0	1	0	0	0	0	0	-	Microtubule-associated serine/threonine-protein kinase 1				PCDHA9
MATK	MATK_HUMAN	507	0	0	0	0	0	0	0	0	1	0	0	0	0	0	-	Megakaryocyte-associated tyrosine-protein kinase				PCDHAC1
MBNL1	MBNL1_HUMAN	388	0	0	0	0	0	0	0	0	1	0	0	0	0	0	-	Muscleblind-like protein 1				PCDHB10
MC3R	MC3R_HUMAN	323	0	0	0	0	0	0	0	0	1	0	0	0	0	0	-	Melanocortin receptor 3				PCDHB12
MC4R	MC4R_HUMAN	332	0	0	0	0	0	0	0	0	1	0	0	0	0	0	-	Melanocortin receptor 4				PCDHB13
MC5R	MC5R_HUMAN	325	0	0	0	0	0	0	0	0	1	0	0	0	0	0	-	Melanocortin receptor 5				PCDHB16
MELK	MELK_HUMAN	651	0	0	0	0	0	0	0	0	1	0	0	0	0	0	-	Maternal embryonic leucine zipper kinase				PCDHB2
MEN1	MEN1_HUMAN	615	0	0	0	0	0	0	0	0	1	0	0	0	0	0	-	Menin				PCDHB3
MERTK	MERTK_HUMAN	999	0	0	0	0	0	0	0	0	1	0	0	0	0	0	-	Tyrosine-protein kinase Mer				PCDHB5
MINK1	MINK1_HUMAN	1332	0	0	0	0	0	0	0	0	1	0	0	0	0	0	-	Misshapen-like kinase 1				PCDHB7
MKNK1	MKNK1_HUMAN	465	0	0	0	0	0	0	0	0	1	0	0	0	0	0	-	MAP kinase-interacting serine/threonine-protein kinase 1				PCDHB8
MKNK2	MKNK2_HUMAN	465	0	0	0	0	0	0	0	0	1	0	0	0	0	0	-	MAP kinase-interacting serine/threonine-protein kinase 2				PCDHB9
MMP1	MMP1_HUMAN	469	0	0	0	0	0	0	0	0	1	0	0	0	0	0	-	Interstitial collagenase				PCDHGA1
MST4	MST4_HUMAN	416	0	0	0	0	0	0	0	0	1	0	0	0	0	0	-	Serine/threonine-protein kinase MST4				PCDHGA10
MUSK	MUSK_HUMAN	869	0	0	0	0	0	0	0	0	1	0	0	0	0	0	-	Muscle, skeletal receptor tyrosine-protein kinase				PCDHGA11
MYLK	MYLK_HUMAN	1914	0	0	0	0	0	0	0	0	1	0	0	0	0	0	-	Myosin light chain kinase, smooth muscle				PCDHGA12
MYLK2	MYLK2_HUMAN	596	0	0	0	0	0	0	0	0	1	0	0	0	0	0	-	Myosin light chain kinase 2, skeletal/cardiac muscle				PCDHGA2
MYLK3	MYLK3_HUMAN	819	0	0	0	0	0	0	0	0	1	0	0	0	0	0	-	Myosin light chain kinase 3				PCDHGA3
MYLK4	MYLK4_HUMAN	388	0	0	0	0	0	0	0	0	1	0	0	0	0	0	-	Myosin light chain kinase family member 4				PCDHGA4
MYO3A	MYO3A_HUMAN	1616	0	0	0	0	0	0	0	0	1	0	0	0	0	0	-	Myosin-IIIa				PCDHGA5
MYO3B	MYO3B_HUMAN	1341	0	0	0	0	0	0	0	0	1	0	0	0	0	0	-	Myosin-IIIb				PCDHGA6
MYT1	MYT1_HUMAN	1121	0	0	0	0	0	0	0	0	1	0	0	0	0	0	-	Myelin transcription factor 1				PCDHGA7
NCOA1	NCOA1_HUMAN	1441	0	0	0	0	0	0	0	0	1	0	0	0	0	0	-	Nuclear receptor coactivator 1				PCDHGA8
NCOA3	NCOA3_HUMAN	1424	0	0	0	0	0	0	0	0	1	0	0	0	0	0	-	Nuclear receptor coactivator 3				PCDHGA9
NEK1	NEK1_HUMAN	1258	0	0	0	0	0	0	0	0	1	0	0	0	0	0	-	Serine/threonine-protein kinase Nek1				PCDHGB1
NEK11	NEK11_HUMAN	645	0	0	0	0	0	0	0	0	1	0	0	0	0	0	-	Serine/threonine-protein kinase Nek11				PCDHGB2
NEK2	NEK2_HUMAN	445	0	0	0	0	0	0	0	0	1	0	0	0	0	0	-	Serine/threonine-protein kinase Nek2				PCDHGB3
NEK3	NEK3_HUMAN	506	0	0	0	0	0	0	0	0	1	0	0	0	0	0	-	Serine/threonine-protein kinase Nek3				PCDHGB4
NEK4	NEK4_HUMAN	841	0	0	0	0	0	0	0	0	1	0	0	0	0	0	-	Serine/threonine-protein kinase Nek4				PCDHGB6
NEK5	NEK5_HUMAN	708	0	0	0	0	0	0	0	0	1	0	0	0	0	0	-	Serine/threonine-protein kinase Nek5				PCDHGB7
NEK6	NEK6_HUMAN	313	0	0	0	0	0	0	0	0	1	0	0	0	0	0	-	Serine/threonine-protein kinase Nek6				PCDHGB8P
NEK7	NEK7_HUMAN	302	0	0	0	0	0	0	0	0	1	0	0	0	0	0	-	Serine/threonine-protein kinase Nek7				PCDHGC3
NEK9	NEK9_HUMAN	979	0	0	0	0	0	0	0	0	1	0	0	0	0	0	-	Serine/threonine-protein kinase Nek9				PCDHGC4
NIM1K	NIM1_HUMAN	436	0	0	0	0	0	0	0	0	1	0	0	0	0	0	-	Serine/threonine-protein kinase NIM1				PCLO
NLK	NLK_HUMAN	527	0	0	0	0	0	0	0	0	1	0	0	0	0	0	-	Serine/threonine-protein kinase NLK				PCM1
NPY1R	NPY1R_HUMAN	384	0	0	0	0	0	0	0	0	1	0	0	0	0	0	-	Neuropeptide Y receptor type 1				PCNT
NPY2R	NPY2R_HUMAN	381	0	0	0	0	0	0	0	0	1	0	0	0	0	0	-	Neuropeptide Y receptor type 2				PCSK7
NR3C1	GCR_HUMAN	777	0	0	0	0	0	0	0	0	1	0	0	0	0	0	-	Glucocorticoid receptor				PDCD1LG2
NTRK1	NTRK1_HUMAN	796	0	0	0	0	0	0	0	0	1	0	0	0	0	0	-	High affinity nerve growth factor receptor				PDE4DIP
NTRK2	NTRK2_HUMAN	822	0	0	0	0	0	0	0	0	1	0	0	0	0	0	-	BDNF/NT-3 growth factors receptor				PDE8B
NTRK3	NTRK3_HUMAN	839	0	0	0	0	0	0	0	0	1	0	0	0	0	0	-	NT-3 growth factor receptor				PDGFB
NTSR1	NTR1_HUMAN	418	0	0	0	0	0	0	0	0	1	0	0	0	0	0	-	Neurotensin receptor type 1				PDGFRA
NUAK1	NUAK1_HUMAN	661	0	0	0	0	0	0	0	0	1	0	0	0	0	0	-	NUAK family SNF1-like kinase 1				PDGFRB
NUAK2	NUAK2_HUMAN	628	0	0	0	0	0	0	0	0	1	0	0	0	0	0	-	NUAK family SNF1-like kinase 2				PDGFRL
OPRD1	OPRD_HUMAN	372	0	0	0	0	0	0	0	0	1	0	0	0	0	0	-	Delta-type opioid receptor				PDHA2
OPRK1	OPRK_HUMAN	380	0	0	0	0	0	0	0	0	1	0	0	0	0	0	-	Kappa-type opioid receptor				PDZD2
OPRM1	OPRM_HUMAN	400	0	0	0	0	0	0	0	0	1	0	0	0	0	0	-	Mu-type opioid receptor				PEG10
OXSR1	OXSR1_HUMAN	527	0	0	0	0	0	0	0	0	1	0	0	0	0	0	-	Serine/threonine-protein kinase OSR1				PEG3
PAK1	PAK1_HUMAN	545	0	0	0	0	0	0	0	0	1	0	0	0	0	0	-	Serine/threonine-protein kinase PAK 1				PER1
PAK2	PAK2_HUMAN	524	0	0	0	0	0	0	0	0	1	0	0	0	0	0	-	Serine/threonine-protein kinase PAK 2				PFN2
PAK3	PAK3_HUMAN	559	0	0	0	0	0	0	0	0	1	0	0	0	0	0	-	Serine/threonine-protein kinase PAK 3				PHF2
PAK4	PAK4_HUMAN	591	0	0	0	0	0	0	0	0	1	0	0	0	0	0	-	Serine/threonine-protein kinase PAK 4				PHF6
PAK6	PAK6_HUMAN	681	0	0	0	0	0	0	0	0	1	0	0	0	0	0	-	Serine/threonine-protein kinase PAK 6				PHIP
PAK7	PAK7_HUMAN	719	0	0	0	0	0	0	0	0	1	0	0	0	0	0	-	Serine/threonine-protein kinase PAK 7				PHLPP1
PASK	PASK_HUMAN	1323	0	0	0	0	0	0	0	0	1	0	0	0	0	0	-	PAS domain-containing serine/threonine-protein kinase				PHOX2B
PAX8	PAX8_HUMAN	450	0	0	0	0	0	0	0	0	1	0	0	0	0	0	-	Paired box protein Pax-8				PICALM
PBK	TOPK_HUMAN	322	0	0	0	0	0	0	0	0	1	0	0	0	0	0	-	Lymphokine-activated killer T-cell-originated protein kinase				PIEZO2
PDE5A	PDE5A_HUMAN	875	0	0	0	0	0	0	0	0	1	0	0	0	0	0	-	cGMP-specific 3',5'-cyclic phosphodiesterase				PIK3CA
PDPK1	PDPK1_HUMAN	556	0	0	0	0	0	0	0	0	1	0	0	0	0	0	-	3-phosphoinositide-dependent protein kinase 1				PIK3CG
PHKG1	PHKG1_HUMAN	387	0	0	0	0	0	0	0	0	1	0	0	0	0	0	-	Phosphorylase b kinase gamma catalytic chain, skeletal muscle/heart isoform				PIK3R1
PHKG2	PHKG2_HUMAN	406	0	0	0	0	0	0	0	0	1	0	0	0	0	0	-	Phosphorylase b kinase gamma catalytic chain, liver/testis isoform				PIM1
PI4KB	PI4KB_HUMAN	816	0	0	0	0	0	0	0	0	1	0	0	0	0	0	-	Phosphatidylinositol 4-kinase beta				PITPNM3
PIK3C2B	P3C2B_HUMAN	1634	0	0	0	0	0	0	0	0	1	0	0	0	0	0	-	Phosphatidylinositol 4-phosphate 3-kinase C2 domain-containing subunit beta				PKD1
PIK3C2G	P3C2G_HUMAN	1445	0	0	0	0	0	0	0	0	1	0	0	0	0	0	-	Phosphatidylinositol 4-phosphate 3-kinase C2 domain-containing subunit gamma				PKD1L1
PIM1	PIM1_HUMAN	404	0	0	0	0	0	0	0	0	1	0	0	0	0	0	-	Serine/threonine-protein kinase pim-1				PKD1L2
PIM2	PIM2_HUMAN	311	0	0	0	0	0	0	0	0	1	0	0	0	0	0	-	Serine/threonine-protein kinase pim-2				PKD2
PIM3	PIM3_HUMAN	326	0	0	0	0	0	0	0	0	1	0	0	0	0	0	-	Serine/threonine-protein kinase pim-3				PKDREJ
PIP4K2B	PI42B_HUMAN	416	0	0	0	0	0	0	0	0	1	0	0	0	0	0	-	Phosphatidylinositol 5-phosphate 4-kinase type-2 beta				PKHD1
PIP4K2C	PI42C_HUMAN	421	0	0	0	0	0	0	0	0	1	0	0	0	0	0	-	Phosphatidylinositol 5-phosphate 4-kinase type-2 gamma				PKHD1L1
PIP5K1A	PI51A_HUMAN	562	0	0	0	0	0	0	0	0	1	0	0	0	0	0	-	Phosphatidylinositol 4-phosphate 5-kinase type-1 alpha				PLAG1
PIP5K1C	PI51C_HUMAN	668	0	0	0	0	0	0	0	0	1	0	0	0	0	0	-	Phosphatidylinositol 4-phosphate 5-kinase type-1 gamma				PLCH1
PKD2	PKD2_HUMAN	968	0	0	0	0	0	0	0	0	1	0	0	0	0	0	-	Polycystin-2				PLCL1
PKMYT1	PMYT1_HUMAN	499	0	0	0	0	0	0	0	0	1	0	0	0	0	0	-	Membrane-associated tyrosine- and threonine-specific cdc2-inhibitory kinase				PLEC
PKN1	PKN1_HUMAN	942	0	0	0	0	0	0	0	0	1	0	0	0	0	0	-	Serine/threonine-protein kinase N1				PLEKHG4B
PKN2	PKN2_HUMAN	984	0	0	0	0	0	0	0	0	1	0	0	0	0	0	-	Serine/threonine-protein kinase N2				PLIN4
PLK2	PLK2_HUMAN	685	0	0	0	0	0	0	0	0	1	0	0	0	0	0	-	Serine/threonine-protein kinase PLK2				PLSCR5
PLK3	PLK3_HUMAN	646	0	0	0	0	0	0	0	0	1	0	0	0	0	0	-	Serine/threonine-protein kinase PLK3				PLXNA1
PLK4	PLK4_HUMAN	970	0	0	0	0	0	0	0	0	1	0	0	0	0	0	-	Serine/threonine-protein kinase PLK4				PLXNA3
PMP22	PMP22_HUMAN	160	0	0	0	0	0	0	0	0	1	0	0	0	0	0	-	Peripheral myelin protein 22				PLXNB2
POLI	POLI_HUMAN	740	0	0	0	0	0	0	0	0	1	0	0	0	0	0	-	DNA polymerase iota				PLXNB3
POLK	POLK_HUMAN	870	0	0	0	0	0	0	0	0	1	0	0	0	0	0	-	DNA polymerase kappa				PLXND1
PRKAA1	AAPK1_HUMAN	559	0	0	0	0	0	0	0	0	1	0	0	0	0	0	-	5'-AMP-activated protein kinase catalytic subunit alpha-1				PML
PRKAA2	AAPK2_HUMAN	552	0	0	0	0	0	0	0	0	1	0	0	0	0	0	-	5'-AMP-activated protein kinase catalytic subunit alpha-2				PMS1
PRKACA	KAPCA_HUMAN	351	0	0	0	0	0	0	0	0	1	0	0	0	0	0	-	cAMP-dependent protein kinase catalytic subunit alpha				PMS2
PRKACB	KAPCB_HUMAN	351	0	0	0	0	0	0	0	0	1	0	0	0	0	0	-	cAMP-dependent protein kinase catalytic subunit beta				POLE
PRKCD	KPCD_HUMAN	676	0	0	0	0	0	0	0	0	1	0	0	0	0	0	-	Protein kinase C delta type				POLQ
PRKCE	KPCE_HUMAN	737	0	0	0	0	0	0	0	0	1	0	0	0	0	0	-	Protein kinase C epsilon type				POLR3B
PRKCH	KPCL_HUMAN	683	0	0	0	0	0	0	0	0	1	0	0	0	0	0	-	Protein kinase C eta type				POT1
PRKCI	KPCI_HUMAN	596	0	0	0	0	0	0	0	0	1	0	0	0	0	0	-	Protein kinase C iota type				POTEB
PRKCQ	KPCT_HUMAN	706	0	0	0	0	0	0	0	0	1	0	0	0	0	0	-	Protein kinase C theta type				POU2AF1
PRKCZ	KPCZ_HUMAN	592	0	0	0	0	0	0	0	0	1	0	0	0	0	0	-	Protein kinase C zeta type				POU5F1
PRKD3	KPCD3_HUMAN	890	0	0	0	0	0	0	0	0	1	0	0	0	0	0	-	Serine/threonine-protein kinase D3				PPARG
PRKDC	PRKDC_HUMAN	4128	0	0	0	0	0	0	0	0	1	0	0	0	0	0	-	DNA-dependent protein kinase catalytic subunit				PPM1E
PRKG1	KGP1_HUMAN	671	0	0	0	0	0	0	0	0	1	0	0	0	0	0	-	cGMP-dependent protein kinase 1				PPP1R3A
PRKG2	KGP2_HUMAN	762	0	0	0	0	0	0	0	0	1	0	0	0	0	0	-	cGMP-dependent protein kinase 2				PPP2R1A
PRKX	PRKX_HUMAN	358	0	0	0	0	0	0	0	0	1	0	0	0	0	0	-	cAMP-dependent protein kinase catalytic subunit PRKX				PRAMEF11
PRPF4	PRP4_HUMAN	522	0	0	0	0	0	0	0	0	1	0	0	0	0	0	-	U4/U6 small nuclear ribonucleoprotein Prp4				PRCC
PRPF4B	PRP4B_HUMAN	1007	0	0	0	0	0	0	0	0	1	0	0	0	0	0	-	Serine/threonine-protein kinase PRP4 homolog				PRDM1
PTAFR	PTAFR_HUMAN	342	0	0	0	0	0	0	0	0	1	0	0	0	0	0	-	Platelet-activating factor receptor				PRDM16
PTK6	PTK6_HUMAN	451	0	0	0	0	0	0	0	0	1	0	0	0	0	0	-	Protein-tyrosine kinase 6				PRDM9
PTPN6	PTN6_HUMAN	595	0	0	0	0	0	0	0	0	1	0	0	0	0	0	-	Tyrosine-protein phosphatase non-receptor type 6				PREX2
PTPRC	PTPRC_HUMAN	1304	0	0	0	0	0	0	0	0	1	0	0	0	0	0	-	Receptor-type tyrosine-protein phosphatase C				PRF1
RET	RET_HUMAN	1114	0	0	0	0	0	0	0	0	1	0	0	0	0	0	-	Proto-oncogene tyrosine-protein kinase receptor Ret				PRG4
RIOK1	RIOK1_HUMAN	568	0	0	0	0	0	0	0	0	1	0	0	0	0	0	-	Serine/threonine-protein kinase RIO1				PRIM2
RIOK2	RIOK2_HUMAN	552	0	0	0	0	0	0	0	0	1	0	0	0	0	0	-	Serine/threonine-protein kinase RIO2				PRKAA2
RIOK3	RIOK3_HUMAN	519	0	0	0	0	0	0	0	0	1	0	0	0	0	0	-	Serine/threonine-protein kinase RIO3				PRKAR1A
RIPK1	RIPK1_HUMAN	671	0	0	0	0	0	0	0	0	1	0	0	0	0	0	-	Receptor-interacting serine/threonine-protein kinase 1				PRKAR1B
RIPK2	RIPK2_HUMAN	540	0	0	0	0	0	0	0	0	1	0	0	0	0	0	-	Receptor-interacting serine/threonine-protein kinase 2				PRKDC
RIPK4	RIPK4_HUMAN	832	0	0	0	0	0	0	0	0	1	0	0	0	0	0	-	Receptor-interacting serine/threonine-protein kinase 4				PROKR1
ROCK1	ROCK1_HUMAN	1354	0	0	0	0	0	0	0	0	1	0	0	0	0	0	-	Rho-associated protein kinase 1				PRR4
ROCK2	ROCK2_HUMAN	1388	0	0	0	0	0	0	0	0	1	0	0	0	0	0	-	Rho-associated protein kinase 2				PRRX1
ROS1	ROS1_HUMAN	2347	0	0	0	0	0	0	0	0	1	0	0	0	0	0	-	Proto-oncogene tyrosine-protein kinase ROS				PRX
RPS6KA1	KS6A1_HUMAN	735	0	0	0	0	0	0	0	0	1	0	0	0	0	0	-	Ribosomal protein S6 kinase alpha-1				PSD
RPS6KA2	KS6A2_HUMAN	733	0	0	0	0	0	0	0	0	1	0	0	0	0	0	-	Ribosomal protein S6 kinase alpha-2				PSIP1
RPS6KA3	KS6A3_HUMAN	740	0	0	0	0	0	0	0	0	1	0	0	0	0	0	-	Ribosomal protein S6 kinase alpha-3				PTCH1
RPS6KA4	KS6A4_HUMAN	772	0	0	0	0	0	0	0	0	1	0	0	0	0	0	-	Ribosomal protein S6 kinase alpha-4				PTCHD2
RPS6KA5	KS6A5_HUMAN	802	0	0	0	0	0	0	0	0	1	0	0	0	0	0	-	Ribosomal protein S6 kinase alpha-5				PTEN
RPS6KA6	KS6A6_HUMAN	745	0	0	0	0	0	0	0	0	1	0	0	0	0	0	-	Ribosomal protein S6 kinase alpha-6				PTGES3
RPS6KB1	KS6B1_HUMAN	525	0	0	0	0	0	0	0	0	1	0	0	0	0	0	-	Ribosomal protein S6 kinase beta-1				PTGS2
SBK1	SBK1_HUMAN	424	0	0	0	0	0	0	0	0	1	0	0	0	0	0	-	Serine/threonine-protein kinase SBK1				PTK7
SBK3	SBK3_HUMAN	359	0	0	0	0	0	0	0	0	1	0	0	0	0	0	-	Uncharacterized serine/threonine-protein kinase SBK3				PTPLA
SGK1	SGK1_HUMAN	431	0	0	0	0	0	0	0	0	1	0	0	0	0	0	-	Serine/threonine-protein kinase Sgk1				PTPN11
SGK2	SGK2_HUMAN	427	0	0	0	0	0	0	0	0	1	0	0	0	0	0	-	Serine/threonine-protein kinase Sgk2				PTPN12
SGK3	SGK3_HUMAN	496	0	0	0	0	0	0	0	0	1	0	0	0	0	0	-	Serine/threonine-protein kinase Sgk3				PTPRD
SIGMAR1	SGMR1_HUMAN	223	0	0	0	0	0	0	0	0	1	0	0	0	0	0	-	Sigma non-opioid intracellular receptor 1				PTPRM
SIK1	SIK1_HUMAN	783	0	0	0	0	0	0	0	0	1	0	0	0	0	0	-	Serine/threonine-protein kinase SIK1				PTPRQ
SIK2	SIK2_HUMAN	926	0	0	0	0	0	0	0	0	1	0	0	0	0	0	-	Serine/threonine-protein kinase SIK2				PTPRS
SIK3	SIK3_HUMAN	1263	0	0	0	0	0	0	0	0	1	0	0	0	0	0	-	Serine/threonine-protein kinase SIK3				PTPRT
SIRT1	SIR1_HUMAN	747	0	0	0	0	0	0	0	0	1	0	0	0	0	0	-	NAD-dependent protein deacetylase sirtuin-1				PTPRZ1
SIRT2	SIR2_HUMAN	389	0	0	0	0	0	0	0	0	1	0	0	0	0	0	-	NAD-dependent protein deacetylase sirtuin-2				PXDNL
SIRT3	SIR3_HUMAN	399	0	0	0	0	0	0	0	0	1	0	0	0	0	0	-	NAD-dependent protein deacetylase sirtuin-3, mitochondrial				RABEP1
SLC47A1	S47A1_HUMAN	570	0	0	0	0	0	0	0	0	1	0	0	0	0	0	-	Multidrug and toxin extrusion protein 1				RAC1
SLC47A2	S47A2_HUMAN	602	0	0	0	0	0	0	0	0	1	0	0	0	0	0	-	Multidrug and toxin extrusion protein 2				RAD21
SLC6A2	SC6A2_HUMAN	617	0	0	0	0	0	0	0	0	1	0	0	0	0	0	-	Sodium-dependent noradrenaline transporter				RAD51B
SLC6A3	SC6A3_HUMAN	620	0	0	0	0	0	0	0	0	1	0	0	0	0	0	-	Sodium-dependent dopamine transporter				RADIL
SLC6A4	SC6A4_HUMAN	630	0	0	0	0	0	0	0	0	1	0	0	0	0	0	-	Sodium-dependent serotonin transporter				RAF1
SLCO1B3	SO1B3_HUMAN	702	0	0	0	0	0	0	0	0	1	0	0	0	0	0	-	Solute carrier organic anion transporter family member 1B3				RALGDS
SLCO2B1	SO2B1_HUMAN	709	0	0	0	0	0	0	0	0	1	0	0	0	0	0	-	Solute carrier organic anion transporter family member 2B1				RANBP17
SLK	SLK_HUMAN	1235	0	0	0	0	0	0	0	0	1	0	0	0	0	0	-	STE20-like serine/threonine-protein kinase				RAP1GDS1
SMN1	SMN_HUMAN	294	0	0	0	0	0	0	0	0	1	0	0	0	0	0	-	Survival motor neuron protein				RARA
SMN2	SMN_HUMAN	294	0	0	0	0	0	0	0	0	1	0	0	0	0	0	-	Survival motor neuron protein				RASGRF2
SNCA	SYUA_HUMAN	140	0	0	0	0	0	0	0	0	1	0	0	0	0	0	-	Alpha-synuclein				RASSF1
SNRK	SNRK_HUMAN	765	0	0	0	0	0	0	0	0	1	0	0	0	0	0	-	SNF-related serine/threonine-protein kinase				RB1
SRMS	SRMS_HUMAN	488	0	0	0	0	0	0	0	0	1	0	0	0	0	0	-	Tyrosine-protein kinase Srms				RBM10
SRPK1	SRPK1_HUMAN	655	0	0	0	0	0	0	0	0	1	0	0	0	0	0	-	SRSF protein kinase 1				RBM15
SRPK2	SRPK2_HUMAN	688	0	0	0	0	0	0	0	0	1	0	0	0	0	0	-	SRSF protein kinase 2				RECQL4
SRPK3	SRPK3_HUMAN	567	0	0	0	0	0	0	0	0	1	0	0	0	0	0	-	SRSF protein kinase 3				REL
STK10	STK10_HUMAN	968	0	0	0	0	0	0	0	0	1	0	0	0	0	0	-	Serine/threonine-protein kinase 10				RELN
STK11	STK11_HUMAN	433	0	0	0	0	0	0	0	0	1	0	0	0	0	0	-	Serine/threonine-protein kinase STK11				RET
STK16	STK16_HUMAN	305	0	0	0	0	0	0	0	0	1	0	0	0	0	0	-	Serine/threonine-protein kinase 16				RHEB
STK17A	ST17A_HUMAN	414	0	0	0	0	0	0	0	0	1	0	0	0	0	0	-	Serine/threonine-protein kinase 17A				RHOH
STK17B	ST17B_HUMAN	372	0	0	0	0	0	0	0	0	1	0	0	0	0	0	-	Serine/threonine-protein kinase 17B				RIF1
STK24	STK24_HUMAN	443	0	0	0	0	0	0	0	0	1	0	0	0	0	0	-	Serine/threonine-protein kinase 24				RIMBP2
STK25	STK25_HUMAN	426	0	0	0	0	0	0	0	0	1	0	0	0	0	0	-	Serine/threonine-protein kinase 25				RIMS1
STK3	STK3_HUMAN	491	0	0	0	0	0	0	0	0	1	0	0	0	0	0	-	Serine/threonine-protein kinase 3				RIMS2
STK32A	ST32A_HUMAN	396	0	0	0	0	0	0	0	0	1	0	0	0	0	0	-	Serine/threonine-protein kinase 32A				RIN3
STK32B	ST32B_HUMAN	414	0	0	0	0	0	0	0	0	1	0	0	0	0	0	-	Serine/threonine-protein kinase 32B				RMI2
STK32C	ST32C_HUMAN	486	0	0	0	0	0	0	0	0	1	0	0	0	0	0	-	Serine/threonine-protein kinase 32C				RNF145
STK33	STK33_HUMAN	514	0	0	0	0	0	0	0	0	1	0	0	0	0	0	-	Serine/threonine-protein kinase 33				RNF150
STK35	STK35_HUMAN	534	0	0	0	0	0	0	0	0	1	0	0	0	0	0	-	Serine/threonine-protein kinase 35				RNF213
STK36	STK36_HUMAN	1315	0	0	0	0	0	0	0	0	1	0	0	0	0	0	-	Serine/threonine-protein kinase 36				RNF43
STK38	STK38_HUMAN	465	0	0	0	0	0	0	0	0	1	0	0	0	0	0	-	Serine/threonine-protein kinase 38				ROBO1
STK38L	ST38L_HUMAN	464	0	0	0	0	0	0	0	0	1	0	0	0	0	0	-	Serine/threonine-protein kinase 38-like				ROBO2
STK39	STK39_HUMAN	545	0	0	0	0	0	0	0	0	1	0	0	0	0	0	-	STE20/SPS1-related proline-alanine-rich protein kinase				ROR1
STK4	STK4_HUMAN	487	0	0	0	0	0	0	0	0	1	0	0	0	0	0	-	Serine/threonine-protein kinase 4				ROS1
SYK	KSYK_HUMAN	635	0	0	0	0	0	0	0	0	1	0	0	0	0	0	-	Tyrosine-protein kinase SYK				RP1
TACR1	NK1R_HUMAN	407	0	0	0	0	0	0	0	0	1	0	0	0	0	0	-	Substance-P receptor				RP1L1
TACR2	NK2R_HUMAN	398	0	0	0	0	0	0	0	0	1	0	0	0	0	0	-	Substance-K receptor				RPL10
TAOK1	TAOK1_HUMAN	1001	0	0	0	0	0	0	0	0	1	0	0	0	0	0	-	Serine/threonine-protein kinase TAO1				RPL22
TAOK2	TAOK2_HUMAN	1235	0	0	0	0	0	0	0	0	1	0	0	0	0	0	-	Serine/threonine-protein kinase TAO2				RPL5
TAOK3	TAOK3_HUMAN	898	0	0	0	0	0	0	0	0	1	0	0	0	0	0	-	Serine/threonine-protein kinase TAO3				RPN1
TBK1	TBK1_HUMAN	729	0	0	0	0	0	0	0	0	1	0	0	0	0	0	-	Serine/threonine-protein kinase TBK1				RPS9
TBXAS1	THAS_HUMAN	533	0	0	0	0	0	0	0	0	1	0	0	0	0	0	-	Thromboxane-A synthase				RTN4
TEC	TEC_HUMAN	631	0	0	0	0	0	0	0	0	1	0	0	0	0	0	-	Tyrosine-protein kinase Tec				RUNX1
TEK	TIE2_HUMAN	1124	0	0	0	0	0	0	0	0	1	0	0	0	0	0	-	Angiopoietin-1 receptor				RUNX1T1
TESK1	TESK1_HUMAN	626	0	0	0	0	0	0	0	0	1	0	0	0	0	0	-	Dual specificity testis-specific protein kinase 1				RYR1
THPO	TPO_HUMAN	353	0	0	0	0	0	0	0	0	1	0	0	0	0	0	-	Thrombopoietin				RYR2
TIE1	TIE1_HUMAN	1138	0	0	0	0	0	0	0	0	1	0	0	0	0	0	-	Tyrosine-protein kinase receptor Tie-1				RYR3
TLK1	TLK1_HUMAN	766	0	0	0	0	0	0	0	0	1	0	0	0	0	0	-	Serine/threonine-protein kinase tousled-like 1				SACS
TLK2	TLK2_HUMAN	772	0	0	0	0	0	0	0	0	1	0	0	0	0	0	-	Serine/threonine-protein kinase tousled-like 2				SALL1
TNIK	TNIK_HUMAN	1360	0	0	0	0	0	0	0	0	1	0	0	0	0	0	-	TRAF2 and NCK-interacting protein kinase				SALL3
TNK1	TNK1_HUMAN	666	0	0	0	0	0	0	0	0	1	0	0	0	0	0	-	Non-receptor tyrosine-protein kinase TNK1				SAP30
TNK2	ACK1_HUMAN	1038	0	0	0	0	0	0	0	0	1	0	0	0	0	0	-	Activated CDC42 kinase 1				SBDS
TNKS2	TNKS2_HUMAN	1166	0	0	0	0	0	0	0	0	1	0	0	0	0	0	-	Tankyrase-2				SCN10A
TNNI3K	TNI3K_HUMAN	835	0	0	0	0	0	0	0	0	1	0	0	0	0	0	-	Serine/threonine-protein kinase TNNI3K				SCN1A
TRPM6	TRPM6_HUMAN	2022	0	0	0	0	0	0	0	0	1	0	0	0	0	0	-	Transient receptor potential cation channel subfamily M member 6				SCN2A
TSHR	TSHR_HUMAN	764	0	0	0	0	0	0	0	0	1	0	0	0	0	0	-	Thyrotropin receptor				SCN3A
TSSK1B	TSSK1_HUMAN	367	0	0	0	0	0	0	0	0	1	0	0	0	0	0	-	Testis-specific serine/threonine-protein kinase 1				SCN5A
TSSK2	TSSK2_HUMAN	358	0	0	0	0	0	0	0	0	1	0	0	0	0	0	-	Testis-specific serine/threonine-protein kinase 2				SCN7A
TTK	TTK_HUMAN	857	0	0	0	0	0	0	0	0	1	0	0	0	0	0	-	Dual specificity protein kinase TTK				SCN9A
TXK	TXK_HUMAN	527	0	0	0	0	0	0	0	0	1	0	0	0	0	0	-	Tyrosine-protein kinase TXK				SDC4
TYK2	TYK2_HUMAN	1187	0	0	0	0	0	0	0	0	1	0	0	0	0	0	-	Non-receptor tyrosine-protein kinase TYK2				SDHAF2
TYRO3	TYRO3_HUMAN	890	0	0	0	0	0	0	0	0	1	0	0	0	0	0	-	Tyrosine-protein kinase receptor TYRO3				SDHB
ULK1	ULK1_HUMAN	1050	0	0	0	0	0	0	0	0	1	0	0	0	0	0	-	Serine/threonine-protein kinase ULK1				SDHC
ULK2	ULK2_HUMAN	1036	0	0	0	0	0	0	0	0	1	0	0	0	0	0	-	Serine/threonine-protein kinase ULK2				SDHD
ULK3	ULK3_HUMAN	472	0	0	0	0	0	0	0	0	1	0	0	0	0	0	-	Serine/threonine-protein kinase ULK3				SDK1
USP1	UBP1_HUMAN	785	0	0	0	0	0	0	0	0	1	0	0	0	0	0	-	Ubiquitin carboxyl-terminal hydrolase 1				SEC23IP
VIPR1	VIPR1_HUMAN	457	0	0	0	0	0	0	0	0	1	0	0	0	0	0	-	Vasoactive intestinal polypeptide receptor 1				Sep/05
VRK2	VRK2_HUMAN	508	0	0	0	0	0	0	0	0	1	0	0	0	0	0	-	Serine/threonine-protein kinase VRK2				Sep/06
WEE2	WEE2_HUMAN	567	0	0	0	0	0	0	0	0	1	0	0	0	0	0	-	Wee1-like protein kinase 2				SERPINA4
YES1	YES_HUMAN	543	0	0	0	0	0	0	0	0	1	0	0	0	0	0	-	Tyrosine-protein kinase Yes				SET
ZAK	MLTK_HUMAN	800	0	0	0	0	0	0	0	0	1	0	0	0	0	0	-	Mitogen-activated protein kinase kinase kinase MLT				SETBP1
ZAP70	ZAP70_HUMAN	619	0	0	0	0	0	0	0	0	1	0	0	0	0	0	-	Tyrosine-protein kinase ZAP-70				SETD1A
ABCA13	ABCAD_HUMAN	5058	0	0	0	0	0	0	0	0	0	0	0	0	0	1	-	ATP-binding cassette sub-family A member 13				SETD2
APOB	APOB_HUMAN	4563	0	0	0	0	0	0	0	0	0	0	0	0	0	1	-	Apolipoprotein B-100				SEZ6L
ATXN1	ATX1_HUMAN	815	0	0	0	0	0	0	0	0	0	0	0	0	0	1	-	Ataxin-1				SEZ6L2
DNAH8	DYH8_HUMAN	4490	0	0	0	0	0	0	0	0	0	0	0	0	0	1	-	Dynein heavy chain 8, axonemal				SF3B1
NEB	NEBU_HUMAN	6669	0	0	0	0	0	0	0	0	0	0	0	0	0	1	-	Nebulin				SFPQ
NEFH	NFH_HUMAN	1026	0	0	0	0	0	0	0	0	0	0	0	0	0	1	-	Neurofilament heavy polypeptide				SGPP2
OBSCN	OBSCN_HUMAN	7968	0	0	0	0	0	0	0	0	0	0	0	0	0	1	-	Obscurin				SH2B3
PCDHA11	PCDAB_HUMAN	949	0	0	0	0	0	0	0	0	0	0	0	0	0	1	-	Protocadherin alpha-11				SH3GL1
PCDHA12	PCDAC_HUMAN	941	0	0	0	0	0	0	0	0	0	0	0	0	0	1	-	Protocadherin alpha-12				SHANK1
PCDHA9	PCDA9_HUMAN	950	0	0	0	0	0	0	0	0	0	0	0	0	0	1	-	Protocadherin alpha-9				SIDT2
PCDHGA10	PCDGA_HUMAN	936	0	0	0	0	0	0	0	0	0	0	0	0	0	1	-	Protocadherin gamma-A10				SIN3A
PCDHGA9	PCDG9_HUMAN	932	0	0	0	0	0	0	0	0	0	0	0	0	0	1	-	Protocadherin gamma-A9				SLC12A2
PCDHGB6	PCDGI_HUMAN	930	0	0	0	0	0	0	0	0	0	0	0	0	0	1	-	Protocadherin gamma-B6				SLC19A1
PCDHGB7	PCDGJ_HUMAN	929	0	0	0	0	0	0	0	0	0	0	0	0	0	1	-	Protocadherin gamma-B7				SLC2A7
AEBP2	AEBP2_HUMAN	517	0	1	0	0	0	0	0	0	0	0	0	0	0	0	-	Zinc finger protein AEBP2				SLC34A2
AMER2	AMER2_HUMAN	671	0	1	0	0	0	0	0	0	0	0	0	0	0	0	-	APC membrane recruitment protein 2				SLC45A3
AMER3	AMER3_HUMAN	861	0	1	0	0	0	0	0	0	0	0	0	0	0	0	-	APC membrane recruitment protein 3				SLC8A1
ANG	ANGI_HUMAN	147	0	1	0	0	0	0	0	0	0	0	0	0	0	0	-	Angiogenin				SLC9A9
ANKRD2	ANKR2_HUMAN	360	0	1	0	0	0	0	0	0	0	0	0	0	0	0	-	Ankyrin repeat domain-containing protein 2				SLCO1B1
APTX	APTX_HUMAN	356	0	1	0	0	0	0	0	0	0	0	0	0	0	0	-	Aprataxin				SLCO6A1
ASH1L	ASH1L_HUMAN	2969	0	1	0	0	0	0	0	0	0	0	0	0	0	0	-	Histone-lysine N-methyltransferase ASH1L				SLIT3
ATAD3B	ATD3B_HUMAN	648	0	1	0	0	0	0	0	0	0	0	0	0	0	0	-	ATPase family AAA domain-containing protein 3B				SMAD2
ATP5S	ATP5S_HUMAN	215	0	1	0	0	0	0	0	0	0	0	0	0	0	0	-	ATP synthase subunit s, mitochondrial				SMAD3
ATPIF1	ATIF1_HUMAN	106	0	1	0	0	0	0	0	0	0	0	0	0	0	0	-	ATPase inhibitor, mitochondrial				SMAD4
BANP	BANP_HUMAN	519	0	1	0	0	0	0	0	0	0	0	0	0	0	0	-	Protein BANP				SMARCA4
BPTF	BPTF_HUMAN	3046	0	1	0	0	0	0	0	0	0	0	0	0	0	0	-	Nucleosome-remodeling factor subunit BPTF				SMARCB1
BRD2	BRD2_HUMAN	801	0	1	0	0	0	0	0	0	0	0	0	0	0	0	-	Bromodomain-containing protein 2				SMARCE1
BRPF1	BRPF1_HUMAN	1214	0	1	0	0	0	0	0	0	0	0	0	0	0	0	-	Peregrin				SMC1A
C10orf90	CJ090_HUMAN	699	0	1	0	0	0	0	0	0	0	0	0	0	0	0	-	Centrosomal protein C10orf90				SMC3
C12orf49	CL049_HUMAN	205	0	1	0	0	0	0	0	0	0	0	0	0	0	0	-	UPF0454 protein C12orf49				SMO
C2orf40	AUGN_HUMAN	148	0	1	0	0	0	0	0	0	0	0	0	0	0	0	-	Augurin				SNX18
CABLES1	CABL1_HUMAN	633	0	1	0	0	0	0	0	0	0	0	0	0	0	0	-	CDK5 and ABL1 enzyme substrate 1				SNX29
CABLES2	CABL2_HUMAN	478	0	1	0	0	0	0	0	0	0	0	0	0	0	0	-	CDK5 and ABL1 enzyme substrate 2				SOCS1
CALCOCO1	CACO1_HUMAN	691	0	1	0	0	0	0	0	0	0	0	0	0	0	0	-	Calcium-binding and coiled-coil domain-containing protein 1				SORCS1
CAND2	CAND2_HUMAN	1236	0	1	0	0	0	0	0	0	0	0	0	0	0	0	-	Cullin-associated NEDD8-dissociated protein 2				SOX17
CBX6	CBX6_HUMAN	412	0	1	0	0	0	0	0	0	0	0	0	0	0	0	-	Chromobox protein homolog 6				SOX2
CCDC106	CC106_HUMAN	280	0	1	0	0	0	0	0	0	0	0	0	0	0	0	-	Coiled-coil domain-containing protein 106				SOX9
CCDC8	CCDC8_HUMAN	538	0	1	0	0	0	0	0	0	0	0	0	0	0	0	-	Coiled-coil domain-containing protein 8				SPANXC
CDAN1	CDAN1_HUMAN	1227	0	1	0	0	0	0	0	0	0	0	0	0	0	0	-	Codanin-1				SPECC1
COLGALT1	GT251_HUMAN	622	0	1	0	0	0	0	0	0	0	0	0	0	0	0	-	Procollagen galactosyltransferase 1				SPEG
COPRS	COPRS_HUMAN	184	0	1	0	0	0	0	0	0	0	0	0	0	0	0	-	Coordinator of PRMT5 and differentiation stimulator				SPHKAP
CPEB1	CPEB1_HUMAN	566	0	1	0	0	0	0	0	0	0	0	0	0	0	0	-	Cytoplasmic polyadenylation element-binding protein 1				SPOP
CPT1B	CPT1B_HUMAN	772	0	1	0	0	0	0	0	0	0	0	0	0	0	0	-	Carnitine O-palmitoyltransferase 1, muscle isoform				SPP1
CR2	CR2_HUMAN	1033	0	1	0	0	0	0	0	0	0	0	0	0	0	0	-	Complement receptor type 2				SPTA1
CRB2	CRUM2_HUMAN	1285	0	1	0	0	0	0	0	0	0	0	0	0	0	0	-	Protein crumbs homolog 2				SPTAN1
CREBZF	ZHANG_HUMAN	354	0	1	0	0	0	0	0	0	0	0	0	0	0	0	-	CREB/ATF bZIP transcription factor				SPTB
CREG1	CREG1_HUMAN	220	0	1	0	0	0	0	0	0	0	0	0	0	0	0	-	Protein CREG1				SPTBN5
CTAG2	CTAG2_HUMAN	210	0	1	0	0	0	0	0	0	0	0	0	0	0	0	-	Cancer/testis antigen 2				SRC
CTCFL	CTCFL_HUMAN	663	0	1	0	0	0	0	0	0	0	0	0	0	0	0	-	Transcriptional repressor CTCFL				SRCAP
CTNNBIP1	CNBP1_HUMAN	81	0	1	0	0	0	0	0	0	0	0	0	0	0	0	-	Beta-catenin-interacting protein 1				SRGAP3
CUL9	CUL9_HUMAN	2517	0	1	0	0	0	0	0	0	0	0	0	0	0	0	-	Cullin-9				SRRM1
DEK	DEK_HUMAN	375	0	1	0	0	0	0	0	0	0	0	0	0	0	0	-	Protein DEK				SRSF2
DEPDC1	DEP1A_HUMAN	811	0	1	0	0	0	0	0	0	0	0	0	0	0	0	-	DEP domain-containing protein 1A				SRSF3
DHCR24	DHC24_HUMAN	516	0	1	0	0	0	0	0	0	0	0	0	0	0	0	-	Delta(24)-sterol reductase				SS18
DLX3	DLX3_HUMAN	287	0	1	0	0	0	0	0	0	0	0	0	0	0	0	-	Homeobox protein DLX-3				SS18L1
DLX5	DLX5_HUMAN	289	0	1	0	0	0	0	0	0	0	0	0	0	0	0	-	Homeobox protein DLX-5				SSPO
DLX6	DLX6_HUMAN	175	0	1	0	0	0	0	0	0	0	0	0	0	0	0	-	Homeobox protein DLX-6				SSX1
DMTF1	DMTF1_HUMAN	760	0	1	0	0	0	0	0	0	0	0	0	0	0	0	-	Cyclin-D-binding Myb-like transcription factor 1				SSX2
DNAJC9	DNJC9_HUMAN	260	0	1	0	0	0	0	0	0	0	0	0	0	0	0	-	DnaJ homolog subfamily C member 9				SSX4
DRAP1	NC2A_HUMAN	205	0	1	0	0	0	0	0	0	0	0	0	0	0	0	-	Dr1-associated corepressor				SSX4B
DTX3L	DTX3L_HUMAN	740	0	1	0	0	0	0	0	0	0	0	0	0	0	0	-	E3 ubiquitin-protein ligase DTX3L				ST7L
DUSP26	DUS26_HUMAN	211	0	1	0	0	0	0	0	0	0	0	0	0	0	0	-	Dual specificity protein phosphatase 26				STAB1
DVL1P1	DVLP1_HUMAN	670	0	1	0	0	0	0	0	0	0	0	0	0	0	0	-	Putative segment polarity protein dishevelled homolog DVL1P1				STAB2
ECE2	ECE2_HUMAN	883	0	1	0	0	0	0	0	0	0	0	0	0	0	0	-	Endothelin-converting enzyme 2				STAG2
EID1	EID1_HUMAN	187	0	1	0	0	0	0	0	0	0	0	0	0	0	0	-	EP300-interacting inhibitor of differentiation 1				STAT1
ELP4	ELP4_HUMAN	424	0	1	0	0	0	0	0	0	0	0	0	0	0	0	-	Elongator complex protein 4				STAT3
ELP5	ELP5_HUMAN	316	0	1	0	0	0	0	0	0	0	0	0	0	0	0	-	Elongator complex protein 5				STIL /// PMEL
ELP6	ELP6_HUMAN	266	0	1	0	0	0	0	0	0	0	0	0	0	0	0	-	Elongator complex protein 6				STK11
EPB41L4B	E41LB_HUMAN	900	0	1	0	0	0	0	0	0	0	0	0	0	0	0	-	Band 4.1-like protein 4B				STK11IP
EPB42	EPB42_HUMAN	691	0	1	0	0	0	0	0	0	0	0	0	0	0	0	-	Erythrocyte membrane protein band 4.2				STK35
ESX1	ESX1_HUMAN	406	0	1	0	0	0	0	0	0	0	0	0	0	0	0	-	Homeobox protein ESX1				STRC
ETHE1	ETHE1_HUMAN	254	0	1	0	0	0	0	0	0	0	0	0	0	0	0	-	Persulfide dioxygenase ETHE1, mitochondrial				SUFU
FAM64A	FA64A_HUMAN	248	0	1	0	0	0	0	0	0	0	0	0	0	0	0	-	Protein FAM64A				SUZ12
FBXO42	FBX42_HUMAN	717	0	1	0	0	0	0	0	0	0	0	0	0	0	0	-	F-box only protein 42				SVIL
FKBP14	FKB14_HUMAN	211	0	1	0	0	0	0	0	0	0	0	0	0	0	0	-	Peptidyl-prolyl cis-trans isomerase FKBP14				SYCP1
FKBP3	FKBP3_HUMAN	224	0	1	0	0	0	0	0	0	0	0	0	0	0	0	-	Peptidyl-prolyl cis-trans isomerase FKBP3				SYCP2L
FNTB	FNTB_HUMAN	437	0	1	0	0	0	0	0	0	0	0	0	0	0	0	-	Protein farnesyltransferase subunit beta				SYK
FOXF2	FOXF2_HUMAN	444	0	1	0	0	0	0	0	0	0	0	0	0	0	0	-	Forkhead box protein F2				SYN1
FRAS1	FRAS1_HUMAN	4008	0	1	0	0	0	0	0	0	0	0	0	0	0	0	-	Extracellular matrix protein FRAS1				SYNE1
G3BP2	G3BP2_HUMAN	482	0	1	0	0	0	0	0	0	0	0	0	0	0	0	-	Ras GTPase-activating protein-binding protein 2				SYNE2
GALE	GALE_HUMAN	348	0	1	0	0	0	0	0	0	0	0	0	0	0	0	-	UDP-glucose 4-epimerase				SYT16
GALT	GALT_HUMAN	379	0	1	0	0	0	0	0	0	0	0	0	0	0	0	-	Galactose-1-phosphate uridylyltransferase				SZT2
GPBP1	GPBP1_HUMAN	473	0	1	0	0	0	0	0	0	0	0	0	0	0	0	-	Vasculin				TAAR5
GSG2	HASP_HUMAN	798	0	1	0	0	0	0	0	0	0	0	0	0	0	0	-	Serine/threonine-protein kinase haspin				TAF1
HBG1	HBG1_HUMAN	147	0	1	0	0	0	0	0	0	0	0	0	0	0	0	-	Hemoglobin subunit gamma-1				TAF15
HBM	HBM_HUMAN	141	0	1	0	0	0	0	0	0	0	0	0	0	0	0	-	Hemoglobin subunit mu				TAF1C
HBZ	HBAZ_HUMAN	142	0	1	0	0	0	0	0	0	0	0	0	0	0	0	-	Hemoglobin subunit zeta				TAF1L
HECTD1	HECD1_HUMAN	2610	0	1	0	0	0	0	0	0	0	0	0	0	0	0	-	E3 ubiquitin-protein ligase HECTD1				TAF4
HECTD3	HECD3_HUMAN	861	0	1	0	0	0	0	0	0	0	0	0	0	0	0	-	E3 ubiquitin-protein ligase HECTD3				TAL1
HECW2	HECW2_HUMAN	1572	0	1	0	0	0	0	0	0	0	0	0	0	0	0	-	E3 ubiquitin-protein ligase HECW2				TAL2
HEXIM1	HEXI1_HUMAN	359	0	1	0	0	0	0	0	0	0	0	0	0	0	0	-	Protein HEXIM1				TAS2R10
HNF1B	HNF1B_HUMAN	557	0	1	0	0	0	0	0	0	0	0	0	0	0	0	-	Hepatocyte nuclear factor 1-beta				TBL1XR1
HSD17B3	DHB3_HUMAN	310	0	1	0	0	0	0	0	0	0	0	0	0	0	0	-	Testosterone 17-beta-dehydrogenase 3				TBP
HSDL1	HSDL1_HUMAN	330	0	1	0	0	0	0	0	0	0	0	0	0	0	0	-	Inactive hydroxysteroid dehydrogenase-like protein 1				TBX3
IFI6	IFI6_HUMAN	130	0	1	0	0	0	0	0	0	0	0	0	0	0	0	-	Interferon alpha-inducible protein 6				TCEA1
IL12B	IL12B_HUMAN	328	0	1	0	0	0	0	0	0	0	0	0	0	0	0	-	Interleukin-12 subunit beta				TCERG1
IL23R	IL23R_HUMAN	629	0	1	0	0	0	0	0	0	0	0	0	0	0	0	-	Interleukin-23 receptor				TCF12
IL33	IL33_HUMAN	270	0	1	0	0	0	0	0	0	0	0	0	0	0	0	-	Interleukin-33				TCF3
ING5	ING5_HUMAN	240	0	1	0	0	0	0	0	0	0	0	0	0	0	0	-	Inhibitor of growth protein 5				TCF7
ITPK1	ITPK1_HUMAN	414	0	1	0	0	0	0	0	0	0	0	0	0	0	0	-	Inositol-tetrakisphosphate 1-kinase				TCF7L2
JMJD4	JMJD4_HUMAN	463	0	1	0	0	0	0	0	0	0	0	0	0	0	0	-	JmjC domain-containing protein 4				TCHH
JMY	JMY_HUMAN	988	0	1	0	0	0	0	0	0	0	0	0	0	0	0	-	Junction-mediating and -regulatory protein				TCL1A
KANSL1	KANL1_HUMAN	1105	0	1	0	0	0	0	0	0	0	0	0	0	0	0	-	KAT8 regulatory NSL complex subunit 1				TCL6
KANSL2	KANL2_HUMAN	492	0	1	0	0	0	0	0	0	0	0	0	0	0	0	-	KAT8 regulatory NSL complex subunit 2				TECTA
KANSL3	KANL3_HUMAN	904	0	1	0	0	0	0	0	0	0	0	0	0	0	0	-	KAT8 regulatory NSL complex subunit 3				TEK
KAT6A	KAT6A_HUMAN	2004	0	1	0	0	0	0	0	0	0	0	0	0	0	0	-	Histone acetyltransferase KAT6A				TENM1
KDM2A	KDM2A_HUMAN	1162	0	1	0	0	0	0	0	0	0	0	0	0	0	0	-	Lysine-specific demethylase 2A				TENM2
KDM2B	KDM2B_HUMAN	1336	0	1	0	0	0	0	0	0	0	0	0	0	0	0	-	Lysine-specific demethylase 2B				TENM3 /// TENM1
KDM4D	KDM4D_HUMAN	523	0	1	0	0	0	0	0	0	0	0	0	0	0	0	-	Lysine-specific demethylase 4D				TENM4
KDM7A	KDM7A_HUMAN	941	0	1	0	0	0	0	0	0	0	0	0	0	0	0	-	Lysine-specific demethylase 7A				TERT
KMT2E	KMT2E_HUMAN	1858	0	1	0	0	0	0	0	0	0	0	0	0	0	0	-	Histone-lysine N-methyltransferase 2E				TET1
KRT9	K1C9_HUMAN	623	0	1	0	0	0	0	0	0	0	0	0	0	0	0	-	Keratin, type I cytoskeletal 9				TET2
L3MBTL1	LMBL1_HUMAN	752	0	1	0	0	0	0	0	0	0	0	0	0	0	0	-	Lethal(3)malignant brain tumor-like protein 1				TEX15
L3MBTL2	LMBL2_HUMAN	705	0	1	0	0	0	0	0	0	0	0	0	0	0	0	-	Lethal(3)malignant brain tumor-like protein 2				TFE3
LRP8	LRP8_HUMAN	963	0	1	0	0	0	0	0	0	0	0	0	0	0	0	-	Low-density lipoprotein receptor-related protein 8				TFEB
LSM8	LSM8_HUMAN	96	0	1	0	0	0	0	0	0	0	0	0	0	0	0	-	U6 snRNA-associated Sm-like protein LSm8				TFG
LUC7L2	LC7L2_HUMAN	392	0	1	0	0	0	0	0	0	0	0	0	0	0	0	-	Putative RNA-binding protein Luc7-like 2				TFPT
MAGEA2	MAGA2_HUMAN	314	0	1	0	0	0	0	0	0	0	0	0	0	0	0	-	Melanoma-associated antigen 2				TFRC
MAGEA2B	MAGA2_HUMAN	314	0	1	0	0	0	0	0	0	0	0	0	0	0	0	-	Melanoma-associated antigen 2				TG
MAGEC2	MAGC2_HUMAN	373	0	1	0	0	0	0	0	0	0	0	0	0	0	0	-	Melanoma-associated antigen C2				TGFA
MAGED2	MAGD2_HUMAN	606	0	1	0	0	0	0	0	0	0	0	0	0	0	0	-	Melanoma-associated antigen D2				TGFBR1
MAP9	MAP9_HUMAN	647	0	1	0	0	0	0	0	0	0	0	0	0	0	0	-	Microtubule-associated protein 9				TGFBR2
MB	MYG_HUMAN	154	0	1	0	0	0	0	0	0	0	0	0	0	0	0	-	Myoglobin				THBS2
MDH1	MDHC_HUMAN	334	0	1	0	0	0	0	0	0	0	0	0	0	0	0	-	Malate dehydrogenase, cytoplasmic				THRAP3
MKL2	MKL2_HUMAN	1088	0	1	0	0	0	0	0	0	0	0	0	0	0	0	-	MKL/myocardin-like protein 2				THSD7B
MKRN1	MKRN1_HUMAN	482	0	1	0	0	0	0	0	0	0	0	0	0	0	0	-	E3 ubiquitin-protein ligase makorin-1				TIAM1
MKX	MKX_HUMAN	352	0	1	0	0	0	0	0	0	0	0	0	0	0	0	-	Homeobox protein Mohawk				TLR4
MPHOSPH8	MPP8_HUMAN	860	0	1	0	0	0	0	0	0	0	0	0	0	0	0	-	M-phase phosphoprotein 8				TLX1
MRM1	MRM1_HUMAN	353	0	1	0	0	0	0	0	0	0	0	0	0	0	0	-	rRNA methyltransferase 1, mitochondrial				TLX3
MRPS22	RT22_HUMAN	360	0	1	0	0	0	0	0	0	0	0	0	0	0	0	-	28S ribosomal protein S22, mitochondrial				TM9SF1
MSL2	MSL2_HUMAN	577	0	1	0	0	0	0	0	0	0	0	0	0	0	0	-	E3 ubiquitin-protein ligase MSL2				TMCC3
MSL3	MS3L1_HUMAN	521	0	1	0	0	0	0	0	0	0	0	0	0	0	0	-	Male-specific lethal 3 homolog				TMEM131
NABP2	SOSB1_HUMAN	211	0	1	0	0	0	0	0	0	0	0	0	0	0	0	-	SOSS complex subunit B1				TMEM132D
NACA	NACA_HUMAN	215	0	1	0	0	0	0	0	0	0	0	0	0	0	0	-	Nascent polypeptide-associated complex subunit alpha				TMEM132E
NACA	NACAM_HUMAN	2078	0	1	0	0	0	0	0	0	0	0	0	0	0	0	-	Nascent polypeptide-associated complex subunit alpha, muscle-specific form				TMEM151B
NASP	NASP_HUMAN	788	0	1	0	0	0	0	0	0	0	0	0	0	0	0	-	Nuclear autoantigenic sperm protein				TMEM185A
NMT2	NMT2_HUMAN	498	0	1	0	0	0	0	0	0	0	0	0	0	0	0	-	Glycylpeptide N-tetradecanoyltransferase 2				TMEM259
NOL3	NOL3_HUMAN	219	0	1	0	0	0	0	0	0	0	0	0	0	0	0	-	Nucleolar protein 3				TMPRSS11A
NPEPPS	PSA_HUMAN	919	0	1	0	0	0	0	0	0	0	0	0	0	0	0	-	Puromycin-sensitive aminopeptidase				TMPRSS13
NQO2	NQO2_HUMAN	231	0	1	0	0	0	0	0	0	0	0	0	0	0	0	-	Ribosyldihydronicotinamide dehydrogenase [quinone]				TMPRSS2
NT5C2	5NTC_HUMAN	561	0	1	0	0	0	0	0	0	0	0	0	0	0	0	-	Cytosolic purine 5'-nucleotidase				TNC
NUDT16L1	SDOS_HUMAN	211	0	1	0	0	0	0	0	0	0	0	0	0	0	0	-	Protein syndesmos				TNFAIP3
OBSL1	OBSL1_HUMAN	1896	0	1	0	0	0	0	0	0	0	0	0	0	0	0	-	Obscurin-like protein 1				TNFAIP6
OTUD5	OTUD5_HUMAN	571	0	1	0	0	0	0	0	0	0	0	0	0	0	0	-	OTU domain-containing protein 5				TNFRSF10C
OTUD7A	OTU7A_HUMAN	926	0	1	0	0	0	0	0	0	0	0	0	0	0	0	-	OTU domain-containing protein 7A				TNFRSF14
PADI4	PADI4_HUMAN	663	0	1	0	0	0	0	0	0	0	0	0	0	0	0	-	Protein-arginine deiminase type-4				TNFRSF17
PARP10	PAR10_HUMAN	1025	0	1	0	0	0	0	0	0	0	0	0	0	0	0	-	Poly [ADP-ribose] polymerase 10				TNR
PCDHB16	PCDBG_HUMAN	776	0	1	0	0	0	0	0	0	0	0	0	0	0	0	-	Protocadherin beta-16				TNRC18
PDCD5	PDCD5_HUMAN	125	0	1	0	0	0	0	0	0	0	0	0	0	0	0	-	Programmed cell death protein 5				TNS1
PDK2	PDK2_HUMAN	407	0	1	0	0	0	0	0	0	0	0	0	0	0	0	-	[Pyruvate dehydrogenase (acetyl-transferring)] kinase isozyme 2, mitochondrial				TNXB
PDK3	PDK3_HUMAN	406	0	1	0	0	0	0	0	0	0	0	0	0	0	0	-	[Pyruvate dehydrogenase (acetyl-transferring)] kinase isozyme 3, mitochondrial				TOP1
PDK4	PDK4_HUMAN	411	0	1	0	0	0	0	0	0	0	0	0	0	0	0	-	[Pyruvate dehydrogenase (acetyl-transferring)] kinase isozyme 4, mitochondrial				TOP2A
PEO1	PEO1_HUMAN	684	0	1	0	0	0	0	0	0	0	0	0	0	0	0	-	Twinkle protein, mitochondrial				TOPORS
PERP	PERP_HUMAN	193	0	1	0	0	0	0	0	0	0	0	0	0	0	0	-	p53 apoptosis effector related to PMP-22				TP53
PHC3	PHC3_HUMAN	983	0	1	0	0	0	0	0	0	0	0	0	0	0	0	-	Polyhomeotic-like protein 3				TPM3
PHF2	PHF2_HUMAN	1096	0	1	0	0	0	0	0	0	0	0	0	0	0	0	-	Lysine-specific demethylase PHF2				TPM4
PHF20	PHF20_HUMAN	1012	0	1	0	0	0	0	0	0	0	0	0	0	0	0	-	PHD finger protein 20				TPO
PHF20L1	P20L1_HUMAN	1017	0	1	0	0	0	0	0	0	0	0	0	0	0	0	-	PHD finger protein 20-like protein 1				TPR
PHLDA2	PHLA2_HUMAN	152	0	1	0	0	0	0	0	0	0	0	0	0	0	0	-	Pleckstrin homology-like domain family A member 2				TPSG1
PLOD3	PLOD3_HUMAN	738	0	1	0	0	0	0	0	0	0	0	0	0	0	0	-	Procollagen-lysine,2-oxoglutarate 5-dioxygenase 3				TRA
PRDM2	PRDM2_HUMAN	1718	0	1	0	0	0	0	0	0	0	0	0	0	0	0	-	PR domain zinc finger protein 2				TRAF7
PRDM9	PRDM9_HUMAN	894	0	1	0	0	0	0	0	0	0	0	0	0	0	0	-	Histone-lysine N-methyltransferase PRDM9				TRB
PRKRA	PRKRA_HUMAN	313	0	1	0	0	0	0	0	0	0	0	0	0	0	0	-	Interferon-inducible double-stranded RNA-dependent protein kinase activator A				TRD
PRKRIR	P52K_HUMAN	761	0	1	0	0	0	0	0	0	0	0	0	0	0	0	-	52 kDa repressor of the inhibitor of the protein kinase				TRIM24
PRMT7	ANM7_HUMAN	692	0	1	0	0	0	0	0	0	0	0	0	0	0	0	-	Protein arginine N-methyltransferase 7				TRIM27
PROCR	EPCR_HUMAN	238	0	1	0	0	0	0	0	0	0	0	0	0	0	0	-	Endothelial protein C receptor				TRIM33
PSCA	PSCA_HUMAN	123	0	1	0	0	0	0	0	0	0	0	0	0	0	0	-	Prostate stem cell antigen				TRIM37
PTTG1IP	PTTG_HUMAN	180	0	1	0	0	0	0	0	0	0	0	0	0	0	0	-	Pituitary tumor-transforming gene 1 protein-interacting protein				TRIM5
PYCRL	P5CR3_HUMAN	274	0	1	0	0	0	0	0	0	0	0	0	0	0	0	-	Pyrroline-5-carboxylate reductase 3				TRIM7
PYGO1	PYGO1_HUMAN	419	0	1	0	0	0	0	0	0	0	0	0	0	0	0	-	Pygopus homolog 1				TRIO
RABGAP1	RBGP1_HUMAN	1069	0	1	0	0	0	0	0	0	0	0	0	0	0	0	-	Rab GTPase-activating protein 1				TRIOBP
RABL6	RABL6_HUMAN	729	0	1	0	0	0	0	0	0	0	0	0	0	0	0	-	Rab-like protein 6				TRIP11
RAD51B	RA51B_HUMAN	384	0	1	0	0	0	0	0	0	0	0	0	0	0	0	-	DNA repair protein RAD51 homolog 2				TRIP12
RAP1GDS1	GDS1_HUMAN	607	0	1	0	0	0	0	0	0	0	0	0	0	0	0	-	Rap1 GTPase-GDP dissociation stimulator 1				TRPM3
RASGRP1	GRP1_HUMAN	797	0	1	0	0	0	0	0	0	0	0	0	0	0	0	-	RAS guanyl-releasing protein 1				TRPM4
RASGRP3	GRP3_HUMAN	690	0	1	0	0	0	0	0	0	0	0	0	0	0	0	-	Ras guanyl-releasing protein 3				TRPS1
RASSF2	RASF2_HUMAN	326	0	1	0	0	0	0	0	0	0	0	0	0	0	0	-	Ras association domain-containing protein 2				TRRAP
RECQL4	RECQ4_HUMAN	1208	0	1	0	0	0	0	0	0	0	0	0	0	0	0	-	ATP-dependent DNA helicase Q4				TSC1
RFFL	RFFL_HUMAN	363	0	1	0	0	0	0	0	0	0	0	0	0	0	0	-	E3 ubiquitin-protein ligase rififylin				TSC2
RGL1	RGL1_HUMAN	768	0	1	0	0	0	0	0	0	0	0	0	0	0	0	-	Ral guanine nucleotide dissociation stimulator-like 1				TSHR
RNF34	RNF34_HUMAN	372	0	1	0	0	0	0	0	0	0	0	0	0	0	0	-	E3 ubiquitin-protein ligase RNF34				TSHZ2
RNF38	RNF38_HUMAN	515	0	1	0	0	0	0	0	0	0	0	0	0	0	0	-	E3 ubiquitin-protein ligase RNF38				TSHZ3
RNF39	RNF39_HUMAN	420	0	1	0	0	0	0	0	0	0	0	0	0	0	0	-	RING finger protein 39				TSPEAR
RPS19BP1	AROS_HUMAN	136	0	1	0	0	0	0	0	0	0	0	0	0	0	0	-	Active regulator of SIRT1				TTC28
RRP8	RRP8_HUMAN	456	0	1	0	0	0	0	0	0	0	0	0	0	0	0	-	Ribosomal RNA-processing protein 8				TTC37
SARS2	SYSM_HUMAN	518	0	1	0	0	0	0	0	0	0	0	0	0	0	0	-	Serine--tRNA ligase, mitochondrial				TTC40
SCML4	SCML4_HUMAN	414	0	1	0	0	0	0	0	0	0	0	0	0	0	0	-	Sex comb on midleg-like protein 4				TTL
SETD7	SETD7_HUMAN	366	0	1	0	0	0	0	0	0	0	0	0	0	0	0	-	Histone-lysine N-methyltransferase SETD7				TTN
SFMBT1	SMBT1_HUMAN	866	0	1	0	0	0	0	0	0	0	0	0	0	0	0	-	Scm-like with four MBT domains protein 1				TTN-AS1
SHOC2	SHOC2_HUMAN	582	0	1	0	0	0	0	0	0	0	0	0	0	0	0	-	Leucine-rich repeat protein SHOC-2				TUBA3C
SIRT7	SIR7_HUMAN	400	0	1	0	0	0	0	0	0	0	0	0	0	0	0	-	NAD-dependent protein deacetylase sirtuin-7				TWF1
SMARCAL1	SMAL1_HUMAN	954	0	1	0	0	0	0	0	0	0	0	0	0	0	0	-	SWI/SNF-related matrix-associated actin-dependent regulator of chromatin subfamily A-like protein 1				U2AF1
SMYD1	SMYD1_HUMAN	490	0	1	0	0	0	0	0	0	0	0	0	0	0	0	-	Histone-lysine N-methyltransferase SMYD1				UBE2NL
SMYD2	SMYD2_HUMAN	433	0	1	0	0	0	0	0	0	0	0	0	0	0	0	-	N-lysine methyltransferase SMYD2				UBE2O
SMYD3	SMYD3_HUMAN	428	0	1	0	0	0	0	0	0	0	0	0	0	0	0	-	Histone-lysine N-methyltransferase SMYD3				UBE4B
SOD2	SODM_HUMAN	222	0	1	0	0	0	0	0	0	0	0	0	0	0	0	-	Superoxide dismutase [Mn], mitochondrial				UBR4
SOX4	SOX4_HUMAN	474	0	1	0	0	0	0	0	0	0	0	0	0	0	0	-	Transcription factor SOX-4				UBR5
SPATA24	SPA24_HUMAN	205	0	1	0	0	0	0	0	0	0	0	0	0	0	0	-	Spermatogenesis-associated protein 24				UGT1A7
STATH	STAT_HUMAN	62	0	1	0	0	0	0	0	0	0	0	0	0	0	0	-	Statherin				UGT1A9
SUV420H1	SV421_HUMAN	885	0	1	0	0	0	0	0	0	0	0	0	0	0	0	-	Histone-lysine N-methyltransferase SUV420H1				UGT2B10
SYCP3	SYCP3_HUMAN	236	0	1	0	0	0	0	0	0	0	0	0	0	0	0	-	Synaptonemal complex protein 3				UGT2B15
TAF15	RBP56_HUMAN	592	0	1	0	0	0	0	0	0	0	0	0	0	0	0	-	TATA-binding protein-associated factor 2N				UMOD
TBC1D31	TBC31_HUMAN	1066	0	1	0	0	0	0	0	0	0	0	0	0	0	0	-	TBC1 domain family member 31				UNC13C
TDRD12	TDR12_HUMAN	1177	0	1	0	0	0	0	0	0	0	0	0	0	0	0	-	Putative ATP-dependent RNA helicase TDRD12				UNC79
TEP1	TEP1_HUMAN	2627	0	1	0	0	0	0	0	0	0	0	0	0	0	0	-	Telomerase protein component 1				UNC79_KIAA1409
TFAP2C	AP2C_HUMAN	450	0	1	0	0	0	0	0	0	0	0	0	0	0	0	-	Transcription factor AP-2 gamma				UNC80
THAP7	THAP7_HUMAN	309	0	1	0	0	0	0	0	0	0	0	0	0	0	0	-	THAP domain-containing protein 7				USH2A
TK1	KITH_HUMAN	234	0	1	0	0	0	0	0	0	0	0	0	0	0	0	-	Thymidine kinase, cytosolic				USP29
TLX2	TLX2_HUMAN	284	0	1	0	0	0	0	0	0	0	0	0	0	0	0	-	T-cell leukemia homeobox protein 2				USP33
TLX3	TLX3_HUMAN	291	0	1	0	0	0	0	0	0	0	0	0	0	0	0	-	T-cell leukemia homeobox protein 3				USP34
TOE1	TOE1_HUMAN	510	0	1	0	0	0	0	0	0	0	0	0	0	0	0	-	Target of EGR1 protein 1				USP6
TP53AIP1	TPIP1_HUMAN	124	0	1	0	0	0	0	0	0	0	0	0	0	0	0	-	p53-regulated apoptosis-inducing protein 1				USP9X
TP53I3	QORX_HUMAN	332	0	1	0	0	0	0	0	0	0	0	0	0	0	0	-	Quinone oxidoreductase PIG3				UTRN
TP53INP1	T53I1_HUMAN	240	0	1	0	0	0	0	0	0	0	0	0	0	0	0	-	Tumor protein p53-inducible nuclear protein 1				VAV1
TRIAP1	TRIA1_HUMAN	76	0	1	0	0	0	0	0	0	0	0	0	0	0	0	-	TP53-regulated inhibitor of apoptosis 1				VCAN
TRIM8	TRIM8_HUMAN	551	0	1	0	0	0	0	0	0	0	0	0	0	0	0	-	Probable E3 ubiquitin-protein ligase TRIM8				VEGFA
TSPAN10	TSN10_HUMAN	355	0	1	0	0	0	0	0	0	0	0	0	0	0	0	-	Tetraspanin-10				VEZF1
TSPYL4	TSYL4_HUMAN	414	0	1	0	0	0	0	0	0	0	0	0	0	0	0	-	Testis-specific Y-encoded-like protein 4				VHL
TSSC4	TSSC4_HUMAN	329	0	1	0	0	0	0	0	0	0	0	0	0	0	0	-	Protein TSSC4				VIT
TSSK6	TSSK6_HUMAN	273	0	1	0	0	0	0	0	0	0	0	0	0	0	0	-	Testis-specific serine/threonine-protein kinase 6				VMO1
UBR7	UBR7_HUMAN	425	0	1	0	0	0	0	0	0	0	0	0	0	0	0	-	Putative E3 ubiquitin-protein ligase UBR7				VPS13A
UCP2	UCP2_HUMAN	309	0	1	0	0	0	0	0	0	0	0	0	0	0	0	-	Mitochondrial uncoupling protein 2				VPS13B
UCP3	UCP3_HUMAN	312	0	1	0	0	0	0	0	0	0	0	0	0	0	0	-	Mitochondrial uncoupling protein 3				VPS13D
USF2	USF2_HUMAN	346	0	1	0	0	0	0	0	0	0	0	0	0	0	0	-	Upstream stimulatory factor 2				VTI1A
USP16	UBP16_HUMAN	823	0	1	0	0	0	0	0	0	0	0	0	0	0	0	-	Ubiquitin carboxyl-terminal hydrolase 16				VWF
USP29	UBP29_HUMAN	922	0	1	0	0	0	0	0	0	0	0	0	0	0	0	-	Ubiquitin carboxyl-terminal hydrolase 29				WAS
USP42	UBP42_HUMAN	1324	0	1	0	0	0	0	0	0	0	0	0	0	0	0	-	Ubiquitin carboxyl-terminal hydrolase 42				WBSCR17
YTHDC2	YTDC2_HUMAN	1430	0	1	0	0	0	0	0	0	0	0	0	0	0	0	-	Probable ATP-dependent RNA helicase YTHDC2				WDFY3
ZBTB2	ZBTB2_HUMAN	514	0	1	0	0	0	0	0	0	0	0	0	0	0	0	-	Zinc finger and BTB domain-containing protein 2				WDFY4
ZBTB7C	ZBT7C_HUMAN	619	0	1	0	0	0	0	0	0	0	0	0	0	0	0	-	Zinc finger and BTB domain-containing protein 7C				WDR87
ZHX2	ZHX2_HUMAN	837	0	1	0	0	0	0	0	0	0	0	0	0	0	0	-	Zinc fingers and homeoboxes protein 2				WHSC1
ZMIZ1	ZMIZ1_HUMAN	1067	0	1	0	0	0	0	0	0	0	0	0	0	0	0	-	Zinc finger MIZ domain-containing protein 1				WHSC1L1
ZMIZ2	ZMIZ2_HUMAN	920	0	1	0	0	0	0	0	0	0	0	0	0	0	0	-	Zinc finger MIZ domain-containing protein 2				WIF1
ZNF385A	Z385A_HUMAN	386	0	1	0	0	0	0	0	0	0	0	0	0	0	0	-	Zinc finger protein 385A				WNK2
ZNF408	ZN408_HUMAN	720	0	1	0	0	0	0	0	0	0	0	0	0	0	0	-	Zinc finger protein 408				WRN
ZNF420	ZN420_HUMAN	688	0	1	0	0	0	0	0	0	0	0	0	0	0	0	-	Zinc finger protein 420				WT1
ZNF668	ZN668_HUMAN	619	0	1	0	0	0	0	0	0	0	0	0	0	0	0	-	Zinc finger protein 668				WWC3
ZNF76	ZNF76_HUMAN	570	0	1	0	0	0	0	0	0	0	0	0	0	0	0	-	Zinc finger protein 76				WWTR1
																						XIRP2
																						XPA
																						XPC
																						XPO1
																						YTHDC2
																						YWHAE
																						ZBTB16
																						ZC3H13
																						ZDBF2
																						ZEB2
																						ZFHX3
																						ZFHX4
																						ZFPM1
																						ZFYVE26
																						ZIM3
																						ZMYM2
																						ZNF208
																						ZNF292
																						ZNF331
																						ZNF354C
																						ZNF384
																						ZNF462
																						ZNF469
																						ZNF479
																						ZNF521
																						ZNF528
																						ZNF536
																						ZNF560
																						ZNF707
																						ZNF717
																						ZNF804A
																						ZNF804B
																						ZNF814
																						ZNF831
																						ZNF99
																						ZNFX1
																						ZRSR2
																						ZSCAN1
																						ZSCAN25

## Sheet: CBS_gene_list_full
X	db_cbioportal_tcga_prov_mutsig_ALL	db_cbioportal_tcga_prov_mutsig_SUB	db_COSMIC_census_all	db_COSMIC_CRC_somatic	db_COSMIC_CRC_germline	db_COSMIC_classic	db_COSMIC_mutated_samples	db_COSMIC_samples_tested	db_COSMIC_mut_freq	db_ICGC_mut_freq	drug_cancerRXgene	lit_annual_rev_2010_CRC_est_mut_freq	lit_CRC_NGS_2013_candidates	lit_Nat12_hyper_sig_mutated_rank	lit_Nat12_non_hyper_sig_mutated_rank	lit_Nat12_tumor_agress_ALL	lit_Nat12_tumor_agress_distant_metastasis	lit_PanCancer.C.Kandoth.MutGenes_ALL	lit_PanCancer.C.Kandoth.MutGenes_CRC	lit_PanCancer.G.Ciriello_SFE_mut_genes	lit_R_spondin_fusions_2012_MMS_samples_mut_freq	score
APC	1	1	1	1	1	1	2725	6613	0.412067	0.718919	1	0.8		2	1	1	1	4	1	1	0.2642	90
PIK3CA	1	1	1	1		1	1431	10620	0.134746	0.191892	1	0.25	1		3	1	1	2	1	1	0.2642	70
FBXW7	1	1	1	1		1	314	2746	0.114348	0.137838	1	0.2	1		5	1	1	19	1	1	0.1132	70
TP53	1	1	1	1		1	5429	12491	0.434633	0.575676	1	0.7	1		2	1		1	1	1	0.5283	60
KRAS	1	1	1	1		1	17626	50734	0.34742	0.354054	1	0.4	1		4			6	1	1	0.5472	60
SMAD4	1	1	1	1		1	360	2660	0.135338	0.137838	1	0.15	1		6			83	1	1	0.2453	60
BRAF	1	1	1	1		1	8301	67530	0.122923	0.105405	1	0.1		1		1		47	1	1		50
TCF7L2	1	1	1	1			58	725	0.08	0.0918919		0.05			7						0.0755	50
CTNNB1	1	1	1	1		1					1	0.05			10			20	1	1		50
NRAS	1	1	1			1					1	0.05	1		9			35	1	1		40
SMAD2	1	1										0.1	1		12			119	1			40
ACVR1B	1	1				1									14			107	1			30
ACVR2A	1	1										0.1				1		113	1			30
MAP2K4	1	1	1	1		1					1		1					38	1	1		30
SOX9	1	1								0.0891892					17			53	1			30
MSH6			1	1	1	1	121	1042	0.116123		1		1									20
PTEN	1	1	1			1	351	3131	0.112105		1	0.1	1					3		1		20
MLH1			1	1	1	1	119	1163	0.102322		1		1									20
AMER1	1	1	1			1	68	826	0.0823245	0.0945946	1				19							20
MSH2			1	1	1	1	95	1175	0.0808511		1		1									20
DMD										0.105405				3							0.0943	20
ELF3	1	1																68	1			20
GPC6	1	1													15							20
PCBP1	1	1																127	1			20
WBSCR17	1	1													18							20
TTN							360	813	0.442804	0.505405			1		8	1						10
ATM			1			1	209	920	0.227174	0.124324								54		1	0.0755	10
DNAH5							123	725	0.169655	0.189189											0.1509	10
ARID1A			1			1	112	819	0.136752	0.121622						1		9	1	1		10
KMT2B /// KMT2D			1			1	89	700	0.127143							1			1	1		10
TRPS1							73	700	0.104286	0.0945946						1					0.0943	10
EP300			1	1		1	87	964	0.090249		1					1		79		1		10
EVC2							59	725	0.0813793	0.0972973											0.0943	10
ZC3H13							56	699	0.0801144	0.0756757						1	1					10
TSHZ3							52	700	0.0742857	0.1								25	1			10
AFF2							50	700	0.0714286							1	1					10
ACOT4	1	1																				10
AKT1			1	1		1												45		1		10
ANO4																1	1					10
ATP6V0D2														6								10
AXIN1			1	1		1																10
AXIN2																		121	1			10
BAX												0.05										10
C1orf170																					0.0377	10
CASP8														4						1		10
CCDC160	1	1																				10
CDC27														9								10
CDH2	1	1														1						10
CHRDL1	1	1																				10
CPXCR1	1	1																				10
CRTC1	1	1	1																			10
CSMD1										0.143243											0.1887	10
DKK2	1	1																				10
DKK4	1	1																				10
EDNRB															16							10
EIF4A2			1															102	1			10
FAM5C																1				1	0.0755	10
FZD3														11								10
GGT1	1	1																				10
GRIK3															11							10
IL13RA1																					0.0566	10
KIF2B																					0.0755	10
KRTAP5-5	1	1																				10
LIFR			1															115	1			10
MAP2K1			1	1		1																10
MAP7														10								10
MAPK8IP1																		108	1			10
MDM2			1	1							1		1									10
MIER3														5								10
MRVI1																					0.0755	10
MYO1B														12						1		10
NPAP1																1	1					10
NRXN1										0.0972973						1					0.1509	10
OR10A7																					0.0566	10
OR2M4	1	1																				10
OR2W3																					0.0566	10
OTOL1	1	1																				10
PCDHA10	1	1								0.289189												10
PIK3R1			1	1		1					1		1					14		1		10
PMS1			1		1								1									10
PRIM2	1	1																				10
PTPN12														8								10
SCN10A																					0.0943	10
SCN7A	1	1																				10
SLC9A9														7		1						10
SMAD3												0.05										10
TCERG1														13								10
TGFBR2												0.15	1					90		1		10
TMPRSS11A																					0.0566	10
TNFRSF10C	1	1																				10
UBE2NL	1	1																				10
VTI1A			1	1																		10
ZNF208																					0.0755	10
SYNE1							195	725	0.268966	0.3												0
CSMD3							167	789	0.21166	0.178378												0
LRP1B							143	700	0.204286	0.186486												0
FAT4							137	699	0.195994	0.224324												0
RYR2							138	724	0.190608	0.205405												0
MUC16							130	724	0.179558	0.235135												0
LRP2							127	725	0.175172	0.124324												0
USH2A							122	699	0.174535	0.151351												0
NF1			1			1	153	919	0.166485	0.0756757	1		1					13		1		0
OBSCN							135	815	0.165644	0.245946			1							1		0
HMCN1							115	700	0.164286	0.143243												0
PTCH1			1			1	134	821	0.163216													0
NEFH							114	699	0.16309	0.327027										1		0
FLG							113	699	0.16166	0.140541						1						0
ZFHX4							116	724	0.160221	0.183784						1						0
GPR98							104	699	0.148784	0.12973												0
RB1			1			1	128	873	0.146621		1		1					17		1		0
RYR3							100	699	0.143062	0.137838												0
DNAH11							103	723	0.142462	0.12973												0
TENM1							103	726	0.141873	0.110811												0
NEB							102	723	0.141079	0.113514												0
COL6A3							98	701	0.1398	0.162162												0
APOB							101	726	0.139118	0.145946												0
PKHD1							98	725	0.135172	0.0972973												0
RYR1							100	758	0.131926	0.148649			1									0
CREBBP			1			1	102	780	0.130769	0.0810811												0
RELN							93	723	0.128631	0.110811												0
KIT			1			1	148	1152	0.128472		1		1					75		1		0
PRKDC							93	730	0.127397													0
SDK1							90	723	0.124481	0.145946										1		0
ABCA13							87	699	0.124464	0.137838												0
ANK2							89	725	0.122759	0.113514												0
XIRP2							85	699	0.121602	0.113514												0
RP1L1							88	724	0.121547	0.137838												0
SACS							88	727	0.121045	0.113514												0
EPHA3							91	756	0.12037	0.0756757								44		1		0
MUC17							82	688	0.119186	0.0837838												0
CSMD2							83	699	0.118741	0.132432						1						0
DNAH8							86	726	0.118457	0.127027												0
PCLO							81	688	0.117733	0.145946												0
NBEA							85	723	0.117566	0.110811												0
MDN1							82	699	0.11731	0.102703												0
CUBN							84	726	0.115702	0.118919												0
KMT2C			1			1	118	1021	0.115573	0.0810811								7				0
VPS13B							83	726	0.114325	0.102703												0
CDH1			1			1	100	877	0.114025		1							27		1		0
ERBB4							87	765	0.113725							1		60				0
COL12A1							82	723	0.113416	0.0972973												0
VHL			1			1	117	1034	0.113153		1		1					5		1		0
FREM2							79	699	0.113019	0.132432												0
FMN2							81	723	0.112033	0.0810811												0
LAMA1							81	723	0.112033	0.118919												0
DNAH3							81	725	0.111724	0.105405												0
ASXL1			1			1	79	711	0.111111									89				0
MUC5AC							76	688	0.110465													0
HERC2							77	700	0.11	0.108108												0
ABCA12							76	699	0.108727	0.0891892												0
CACNA1E							76	699	0.108727	0.102703												0
DCHS2							76	699	0.108727	0.143243												0
FAT2							76	699	0.108727	0.121622												0
ATP10A							78	723	0.107884	0.116216												0
COL6A6							74	688	0.107558	0.0891892												0
LRRK2							78	730	0.106849	0.0972973								70				0
TAF1L							84	789	0.106464				1									0
DNAH9							77	725	0.106207	0.124324						1						0
ZNF717							73	688	0.106105													0
ANK3							74	699	0.105866	0.116216												0
UNC79_KIAA1409							76	725	0.104828													0
AKAP9			1				76	726	0.104683	0.0972973						1						0
HECW1							73	700	0.104286	0.102703												0
BRCA2			1			1	90	865	0.104046	0.124324	1							86		1		0
MACF1							75	725	0.103448	0.127027												0
TRRAP							91	880	0.103409	0.0891892			1									0
UBR4							75	726	0.103306	0.105405												0
MXRA5							72	700	0.102857	0.105405												0
CARD11			1			1	78	759	0.102767	0.0810811												0
MUC2							74	724	0.10221	0.0756757												0
DNAH2							71	699	0.101574	0.135135												0
FBN2							73	723	0.100968	0.0918919						1						0
FN1							73	725	0.10069	0.0945946												0
ADAM29							73	726	0.100551													0
EP400							69	699	0.0987124	0.143243												0
PCDH17							69	699	0.0987124	0.113514												0
GRIN2A							69	701	0.0984308	0.0756757												0
FNDC1							71	723	0.0982019	0.0837838												0
PAPPA2							71	723	0.0982019	0.0783784												0
SYNE2							71	725	0.097931	0.0945946												0
GLI3							71	726	0.0977961	0.132432												0
TECTA							71	728	0.0975275	0.108108												0
KIAA1109							67	688	0.0973837	0.0837838						1						0
HUWE1							70	724	0.0966851													0
NALCN							70	725	0.0965517	0.108108												0
LIG1							70	726	0.0964187													0
ASPM							67	699	0.0958512	0.0945946												0
PCDH9							67	699	0.0958512	0.0810811												0
PTPRT							67	700	0.0957143	0.108108												0
SPTA1							69	723	0.0954357	0.0918919												0
CENPF							69	724	0.0953039							1						0
MAP2							69	725	0.0951724	0.0864865												0
CRIPAK							66	699	0.0944206									41				0
TNC							66	699	0.0944206	0.108108						1						0
BAI3							66	700	0.0942857	0.0810811												0
CNTNAP5							66	700	0.0942857													0
TG							68	723	0.0940526	0.0945946												0
ZFHX3							64	688	0.0930233	0.116216												0
COL5A1							65	699	0.09299	0.105405												0
BIRC6							65	700	0.0928571	0.0864865												0
FBN1							65	700	0.0928571	0.102703												0
VCAN							65	700	0.0928571	0.1												0
UBR5							67	725	0.0924138													0
IGF2R							64	699	0.0915594	0.0864865												0
CHD6							64	700	0.0914286													0
FCGBP							63	699	0.0901288	0.0810811												0
OR6C76							63	699	0.0901288													0
UNC79							62	688	0.0901163	0.105405												0
TNR							63	700	0.09	0.0756757												0
SCN3A							65	723	0.0899032													0
F8							65	724	0.089779													0
RIF1							65	726	0.0895317	0.0756757												0
MAP3K4							65	730	0.0890411													0
MYO3A							65	730	0.0890411	0.0945946												0
DST							62	699	0.0886981	0.116216												0
MKI67							62	699	0.0886981	0.0783784						1						0
TMEM132D							62	699	0.0886981	0.0783784												0
ROBO2							64	723	0.0885201	0.0864865												0
HERC1							62	701	0.0884451													0
COL11A1							64	725	0.0882759	0.0945946												0
NAV3							64	725	0.0882759	0.0864865								11				0
ATR							67	765	0.0875817									98				0
MUC5B							60	688	0.0872093	0.145946												0
PDZD2							63	723	0.0871369	0.0783784												0
DLC1							61	701	0.0870185	0.0837838												0
USP34							63	724	0.0870166													0
DYSF							63	725	0.0868966	0.0864865												0
PREX2							63	726	0.0867769	0.0972973												0
SETD2			1			1	63	726	0.0867769		1							77		1		0
NF2			1			1	93	1079	0.0861909		1		1									0
DSCAM							60	699	0.0858369	0.1												0
PCDH10							60	699	0.0858369	0.0891892												0
SCN9A							60	699	0.0858369	0.0837838												0
TNFAIP6							60	699	0.0858369													0
PKD1L1							62	723	0.0857538	0.108108						1						0
SCN2A							62	723	0.0857538							1						0
CDH11			1				60	700	0.0857143													0
KMT2A			1				65	759	0.085639	0.0810811			1							1		0
AHNAK							59	699	0.0844063	0.0918919												0
LCT							59	699	0.0844063													0
CDH23							61	723	0.0843707	0.0945946												0
DNAH17							61	723	0.0843707	0.110811												0
RNF213							61	723	0.0843707	0.105405												0
ITPR1							61	724	0.0842541													0
ADAMTSL3							61	726	0.084022							1						0
NIPBL							61	726	0.084022													0
PKHD1L1							60	723	0.0829876	0.0783784												0
DNAH7							58	699	0.0829757	0.0891892												0
DYNC1H1							58	699	0.0829757	0.0783784												0
SRCAP							58	699	0.0829757	0.0891892												0
STAB2							58	699	0.0829757													0
TSHR			1			1	58	699	0.0829757													0
GPR112							60	724	0.0828729	0.0837838												0
UNC13C							57	688	0.0828488	0.108108												0
CDH10	1						60	725	0.0827586													0
ANK1							60	726	0.0826446	0.0756757												0
FLT1							63	765	0.0823529													0
RIMS1							59	723	0.0816044	0.0783784												0
ZNF292							56	688	0.0813953													0
GOLGB1							59	725	0.0813793	0.0810811						1						0
LAMA2							59	725	0.0813793	0.0918919												0
MGA							56	689	0.0812772													0
EZH2			1			1	66	822	0.080292		1							126				0
CACNA1B							58	723	0.0802213	0.172973												0
MYO16							58	723	0.0802213	0.0918919						1						0
DOCK2							56	699	0.0801144	0.121622												0
MYCBP2							56	700	0.08	0.1						1						0
PEG3							58	725	0.08	0.102703												0
FAT1							55	688	0.0799419	0.0918919												0
TENM3 /// TENM1							55	688	0.0799419	0.0837838						1						0
TIAM1							58	726	0.0798898	0.0864865												0
CHD7							57	723	0.0788382													0
SCN1A							57	723	0.0788382	0.0810811						1						0
BSN							55	699	0.0786838	0.0891892												0
FBN3							55	699	0.0786838	0.108108												0
PCDH15							55	699	0.0786838	0.1												0
WDFY3							55	699	0.0786838	0.0837838												0
DSCAML1							57	725	0.0786207	0.0918919												0
ASH1L							55	700	0.0785714	0.0756757												0
ASTN1							55	700	0.0785714	0.0783784												0
ITPR3							55	700	0.0785714	0.0810811												0
RP1							55	700	0.0785714	0.0783784												0
DNHD1							54	688	0.0784884	0.0945946												0
EPHB1							63	813	0.0774908													0
FLNC							56	723	0.077455	0.0918919												0
LYST							56	723	0.077455							1						0
ZNF536							56	723	0.077455	0.0972973						1						0
DMXL2							54	699	0.0772532													0
RNF145							54	699	0.0772532													0
SALL1							54	699	0.0772532													0
TRPM3							54	699	0.0772532	0.0783784												0
ABCA1							56	725	0.0772414							1						0
LRRC7							56	725	0.0772414	0.0810811												0
VWF							56	725	0.0772414													0
SVIL							54	700	0.0771429													0
TNFAIP3			1			1	60	779	0.0770218													0
ROS1			1				67	880	0.0761364				1									0
KIAA2022							55	724	0.0759669													0
MAP1B							55	725	0.0758621	0.0837838												0
CNTNAP2							53	699	0.0758226	0.0810811												0
LAMA3							53	699	0.0758226													0
ADAMTS2							53	700	0.0757143	0.0918919												0
COL14A1							53	700	0.0757143	0.0783784												0
PIK3CG							53	700	0.0757143	0.0837838								52				0
BOD1L1							52	688	0.0755814	0.0756757												0
TCHH							52	688	0.0755814	0.0891892												0
ALK			1			1	71	940	0.0755319	0.0783784	1											0
GRM1							55	729	0.0754458													0
EPHA5							55	730	0.0753425	0.0756757												0
MYH11			1				57	759	0.0750988				1									0
FRY							54	723	0.0746888	0.0837838						1						0
RIMS2							54	724	0.0745856	0.0783784												0
CDH18							54	725	0.0744828													0
GRIK2							54	725	0.0744828	0.0972973						1						0
KAT6B			1				54	725	0.0744828							1						0
KCNB2							54	725	0.0744828													0
TNS1							54	725	0.0744828	0.0837838												0
SMARCA4			1			1	59	793	0.074401	0.0783784	1									1		0
HRNR							52	699	0.074392	0.0756757												0
MYO15A							52	699	0.074392	0.102703												0
SCN5A							52	699	0.074392	0.0810811												0
TEX15							52	699	0.074392	0.0837838												0
UTRN							52	699	0.074392													0
PPP1R3A							54	726	0.0743802													0
TRIO							61	821	0.0742996	0.0783784												0
TENM2							51	688	0.0741279							1						0
THSD7B							51	688	0.0741279													0
ZDBF2							51	688	0.0741279													0
ZNF831							51	688	0.0741279	0.110811												0
ALMS1							53	723	0.0733057	0.0837838												0
FLG2							53	723	0.0733057													0
PCNT							53	723	0.0733057	0.0810811												0
ZNF521			1				53	724	0.0732044													0
CDH8							53	725	0.0731034													0
COL7A1							53	725	0.0731034	0.0945946												0
MYH1							53	725	0.0731034													0
VPS13A							53	725	0.0731034													0
CD163L1							51	699	0.0729614													0
DDHD1							51	699	0.0729614													0
GRM5							51	699	0.0729614													0
THBS2							51	699	0.0729614	0.0810811												0
ZNF462							51	699	0.0729614	0.0756757												0
ACACB							51	700	0.0728571	0.0783784												0
ADAMTS12							51	700	0.0728571													0
SPTB							51	700	0.0728571	0.0810811												0
PTPRM							51	701	0.0727532													0
EPHA7							55	756	0.0727513							1				1		0
MYO18B							52	723	0.0719225	0.0783784												0
ADCY2							50	699	0.0715308													0
ARID2			1				50	699	0.0715308													0
CMYA5							50	699	0.0715308	0.0756757												0
COL22A1							50	699	0.0715308	0.0756757												0
LAMA5							50	699	0.0715308	0.164865												0
MYH3							50	699	0.0715308											1		0
MYH7							50	699	0.0715308													0
VPS13D							50	700	0.0714286													0
ANKHD1-EIF4EBP3							49	688	0.0712209													0
NYAP2							49	689	0.0711176													0
BRCA1			1			1	61	864	0.0706019		1							69		1		0
C5orf42							51	723	0.0705394													0
PLEC							51	723	0.0705394	0.175676												0
DSEL							51	725	0.0703448													0
PKDREJ							51	725	0.0703448													0
ADAMTS18							51	726	0.0702479	0.0810811						1						0
AKAP6							51	726	0.0702479													0
ARFGEF1							51	726	0.0702479							1						0
CTNND2							51	726	0.0702479													0
PHIP							51	726	0.0702479													0
PTPRD							51	726	0.0702479													0
C1orf173							49	699	0.0701001													0
KRT4							49	699	0.0701001													0
ABCA7										0.12973												0
ABI1			1																			0
ABL1			1			1																0
ABL2			1																			0
ACACA										0.0756757												0
ACAN										0.0783784												0
ACKR3			1																			0
ACSL3			1																			0
ACSL6			1																			0
ACTBL2																1						0
ADAD2										0.0891892												0
ADAMTS13										0.0756757												0
ADAMTS3																1						0
ADAMTSL4										0.0783784												0
ADCY8										0.0810811												0
ADRM1										0.0837838												0
AFF1			1																			0
AFF3			1																			0
AFF4			1																			0
AGAP2																				1		0
AHCTF1																1						0
AHNAK2										0.102703												0
AJUBA																		49		1		0
AKT2			1								1											0
ALDH2			1																			0
ANKLE1										0.0837838												0
ANKRD12																1						0
ANP32D	1																					0
AP2A2										0.1												0
APRT																				1		0
AR										0.116216								48				0
ARAP3										0.0783784												0
ARHGAP20																1						0
ARHGAP26			1																			0
ARHGAP35																		28				0
ARHGEF12			1																			0
ARID5B																		64				0
ARNT			1																			0
ASPSCR1			1																			0
ASTN2										0.0810811												0
ATF1			1																			0
ATIC			1																			0
ATN1										0.0756757												0
ATP8B4																1						0
ATRX			1			1												66				0
ATXN1										0.167568												0
AUTS2																1						0
B2M																				1		0
B4GALT3																		93				0
BABAM1										0.0918919												0
BAP1			1			1												32		1		0
BCL10			1																			0
BCL11A			1																			0
BCL11B			1																			0
BCL2			1																			0
BCL3			1																			0
BCL5			1																			0
BCL6			1																			0
BCL7A			1																			0
BCL9			1																			0
BCL9L										0.0864865												0
BCOR			1			1																0
BCR			1																			0
BIRC3			1																			0
BLM			1																			0
BMPR1A			1																			0
BRD3			1																			0
BRD4			1																			0
BRIP1			1																			0
BTBD11																				1		0
BTG1			1																			0
BUB1B			1																			0
BZRAP1-AS1										0.113514												0
C10orf71																				1		0
C10orf90																1						0
C12orf9			1																			0
C15orf65			1																			0
C1orf112										0.0756757												0
C1orf189	1																					0
C20orf26																1						0
C2orf44			1																			0
C6orf15																				1		0
C7orf62	1																					0
CABLES1																				1		0
CACNA1A																				1		0
CACNA1H										0.167568												0
CAMTA1			1																			0
CANT1			1																			0
CARS			1																			0
CASC5			1																			0
CASKIN1																				1		0
CASZ1										0.0864865												0
CBFA2T3			1																			0
CBFB			1															97		1		0
CBL			1			1																0
CBLB			1																			0
CBLC			1																			0
CCDC105																				1		0
CCDC144A																				1		0
CCDC168										0.0756757												0
CCDC170																1						0
CCDC6			1																			0
CCDC6_D10S170			1																			0
CCDC88A										0.0810811												0
CCNB1IP1			1																			0
CCND1			1								1							81		1		0
CCND2			1								1											0
CCND3			1								1											0
CCNE1			1																			0
CCSER1																1						0
CD274			1																			0
CD74			1																			0
CD79A			1																			0
CD79B			1																			0
CDAN1																				1		0
CDC42EP1 /// CNTRL			1																			0
CDC73			1			1																0
CDH12																1						0
CDH9																1						0
CDHR2										0.0783784												0
CDK12			1															103				0
CDK17																				1		0
CDK4			1								1											0
CDK6			1								1											0
CDKN1A																		92				0
CDKN1B																		55		1		0
CDKN2A			1			1					1							15		1		0
CDKN2C			1								1							125				0
CDX2			1																			0
CEBPA			1			1												42		1		0
CELSR1										0.0891892												0
CELSR2										0.0837838												0
CEP63																1						0
CHAT										0.0891892												0
CHCHD7			1																			0
CHD1																				1		0
CHD3																1				1		0
CHD4																				1		0
CHD5										0.0756757												0
CHEK2			1															74				0
CHIC2			1																			0
CHN1			1																			0
CHSY3																				1		0
CIC			1																			0
CIITA			1																			0
CLDN17	1																					0
CLIC6																				1		0
CLIP2																				1		0
CLP1			1																			0
CLTC			1																			0
CLTCL1			1																			0
CMAS																				1		0
CNBP			1																			0
CNGB3																1						0
CNKSR2										0.0810811												0
CNNM3																				1		0
CNOT1										0.0783784												0
CNOT3			1																			0
CNTNAP4																1						0
COL18A1										0.151351												0
COL1A1			1																			0
COL1A2																1						0
COL27A1										0.0837838						1						0
COL3A1																1						0
COL4A5																				1		0
COL6A5										0.0810811												0
COL9A3										0.0891892												0
COX6C			1																			0
CPAMD8										0.0837838												0
CPEB2																				1		0
CPSF1										0.0837838												0
CREB1			1																			0
CREB3L1			1																			0
CREB3L2			1																			0
CRLF2			1			1																0
CRMP1										0.0972973												0
CROCC										0.116216												0
CRTC3			1																			0
CRYBA4	1																					0
CRYBB1	1																					0
CSDE1										0.0810811												0
CSF1R						1																0
CTCF																		29		1		0
CTNNA1						1																0
CTNNA2										0.102703												0
CTNNA3																1						0
CTSG																				1		0
CUL1																				1		0
CXCR5										0.0783784												0
CYLD			1			1					1											0
CYP21A2																				1		0
CYP4F22																				1		0
DAXX			1			1																0
DCC																1						0
DCHS1										0.102703						1						0
DCLK1																1						0
DDB2			1																			0
DDIT3			1																			0
DDX10			1																			0
DDX5			1																			0
DDX6			1																			0
DEFB112	1																					0
DEFB113	1																					0
DEFB116	1																					0
DEFB135	1																					0
DEK			1																			0
DENND4B										0.0810811												0
DGKB										0.0810811												0
DICER1			1																			0
DIDO1										0.0864865												0
DNAH1										0.108108												0
DNAH10										0.110811												0
DNAH14										0.0837838												0
DNM1																1						0
DNM2			1																			0
DNMT1										0.0864865												0
DNMT3A			1			1												21		1		0
DOCK3										0.0783784												0
DSC1																1						0
DSPP										0.172973												0
DUX4			1																			0
E2F1																				1		0
EBF1			1																			0
ECT2L			1																			0
EGFR			1			1					1							12		1		0
EGR3																		112				0
EIF2B5										0.197297												0
EIF3A																1						0
ELF4			1																			0
ELK4			1																			0
ELL			1																			0
ELN			1																			0
EML4			1			1																0
EPHA2																				1		0
EPHA6																				1		0
EPHB6																		82				0
EPPK1																		50				0
EPS15			1																			0
ERBB2			1			1					1									1		0
ERC1			1																			0
ERCC2			1															124				0
ERCC3			1																			0
ERCC4			1																			0
ERCC5			1																			0
ERG			1			1																0
ESPNL										0.0783784												0
ETV1			1																			0
ETV4			1																			0
ETV5			1																			0
ETV6			1																	1		0
EVPL										0.0756757												0
EWSR1			1																			0
EXT1			1																			0
EXT2			1																			0
EYS										0.102703												0
EZR			1																			0
FAM122A																				1		0
FAM124B																				1		0
FAM171B										0.0783784												0
FAM194B										0.127027												0
FAM200A																				1		0
FAM208A																				1		0
FAM209B	1																					0
FAM46C			1																			0
FAM69C																				1		0
FAM83H										0.0783784												0
FANCA			1																			0
FANCC			1																			0
FANCD2			1																			0
FANCE			1																			0
FANCF			1																			0
FANCG			1																			0
FAS			1																			0
FASN										0.0756757												0
FAT3										0.154054												0
FBXO11			1																			0
FBXO15																1						0
FBXO40										0.0891892												0
FBXW11																1						0
FCGR2B			1																			0
FCRL4			1																			0
FERD3L	1																					0
FEV			1																			0
FGFR1			1			1														1		0
FGFR1OP			1																			0
FGFR2			1			1					1							80		1		0
FGFR3			1			1					1							88		1		0
FH			1																			0
FHIT			1																			0
FIP1L1			1							0.0810811												0
FLCN			1								1											0
FLG-AS1										0.218919												0
FLI1			1										1									0
FLNB										0.0810811												0
FLRT2										0.0783784												0
FLT3			1			1					1		1					23		1		0
FMR1NB	1																					0
FN1 /// SEPT9 /// PRG4			1																			0
FNBP1			1																			0
FOXA1																		72				0
FOXA2																		84				0
FOXD4L4																				1		0
FOXL2			1			1							1									0
FOXN1													1									0
FOXO1			1																			0
FOXO3			1																			0
FOXO4			1																			0
FOXP1			1																			0
FRAS1										0.0810811												0
FSIP2																				1		0
FSTL3			1																			0
FUBP1			1																			0
FUS			1																			0
GABRA1																				1		0
GABRA6																				1		0
GABRB2																				1		0
GABRB3										0.0972973												0
GAS7			1																			0
GATA1			1			1							1									0
GATA2			1			1							1									0
GATA3			1			1							1					16		1		0
GATA6																				1		0
GJA10	1																					0
GLDC																				1		0
GLTSCR1										0.0891892												0
GML	1																					0
GMPS			1																			0
GNA11			1			1																0
GNA14																1						0
GNAQ			1			1																0
GNAS			1			1				0.0891892	1		1									0
GOLGA4																1						0
GOLGA5			1																			0
GOPC			1							0.0810811												0
GPC3			1										1									0
GPHN			1													1						0
GPR125																1						0
GPR78										0.102703												0
GPRIN2										0.0783784												0
GPS2																				1		0
GRIA4																1						0
GRIK4																1						0
GRIN2D																				1		0
GRIN3B										0.1												0
GRM7										0.0756757												0
GSX2																				1		0
H3F3A			1			1																0
H3F3C																		109				0
HAGH										0.0810811												0
HAX1																				1		0
HBE1										0.124324												0
HBG2										0.167568												0
HCLS1										0.0891892												0
HCN1																				1		0
HCN4																				1		0
HDC																1						0
HECTD1																1						0
HERPUD1			1																			0
HEY1			1																			0
HGF																		57				0
HIP1			1										1									0
HIST1H1C																		76				0
HIST1H2BA	1																					0
HIST1H2BD																		101				0
HIST1H3B			1			1																0
HIST1H3C	1																					0
HIST1H4I			1																			0
HIVEP3										0.0810811												0
HLA-B																				1		0
HLF			1																			0
HMGA1			1																			0
HMGA2			1																			0
HMGN2P46			1																			0
HMHA1										0.0918919												0
HNF1A			1			1							1									0
HNRNPA2B1			1																			0
HOOK2										0.0810811												0
HOOK3			1																			0
HOXA11			1																			0
HOXA13			1																	1		0
HOXA9			1																			0
HOXC11			1																			0
HOXC13			1																			0
HOXD11			1																			0
HOXD13			1																			0
HPSE2	1																					0
HRAS			1			1					1		1							1		0
HSP90AB1			1																			0
HSP90AA1 /// HSP90AA2			1																			0
HSPG2										0.0945946												0
HUS1										0.108108												0
HYDIN										0.0972973						1						0
IDH1			1			1					1		1					36		1		0
IDH2			1			1												73		1		0
IGFBP1																				1		0
IGH			1																			0
IGK			1																			0
IGL			1																			0
IKZF1			1			1																0
IL2			1																			0
IL21R			1										1									0
IL6ST			1										1									0
IL7R			1			1																0
ING1																				1		0
INHBA																1						0
INSL6	1																					0
IQGAP1																1						0
IRF2BP1																				1		0
IRF2BPL										0.0783784												0
IRF4			1																			0
IRF5										0.216216												0
ITGAL																				1		0
ITK			1										1									0
JAK1			1			1							1									0
JAK2			1			1					1		1									0
JAK3			1			1				0.0945946			1									0
JARID2																1						0
JAZF1			1																			0
JUN			1																			0
JUP										0.0972973												0
KALRN										0.0783784												0
KAT2B																				1		0
KAT6A			1																			0
KCNA10																1						0
KCNH7																1						0
KCNJ5			1																			0
KCNK18	1																					0
KCNMA1																1						0
KCNN3										0.140541												0
KCTD1																				1		0
KDM5A			1																			0
KDM5C			1								1							58				0
KDM6A			1								1							43		1		0
KDR			1			1					1											0
KDSR			1																			0
KEAP1																		26		1		0
KIF13B																1				1		0
KIF17										0.110811												0
KIF1A										0.0837838												0
KIF26A										0.1												0
KIF26B										0.0864865												0
KIF3A																				1		0
KIF5B			1																			0
KIAA0195										0.0810811												0
KIAA0232																1						0
KIAA0368																				1		0
KIAA0556																1						0
KIAA1549			1																			0
KIAA1551																1						0
KLF4			1																			0
KLF6			1																			0
KLHL22										0.0810811												0
KLK2			1																			0
KMT2B /// KMT2D_MLL2										0.118919								8				0
KMT2B /// KMT2D_MLL4										0.113514								67				0
KNDC1										0.124324												0
KRT1										0.102703												0
KRTAP19-5	1																					0
KRTAP19-6	1																					0
KRTAP4-3										0.0918919												0
KRTAP4-5										0.162162												0
KRTAP6-2	1																					0
KTN1			1																			0
LAMA4										0.0837838												0
LAMB4																1						0
LAMC3										0.0945946												0
LASP1			1																			0
LATS2										0.1												0
LCA5																1						0
LCK			1										1									0
LCMT2																				1		0
LCP1			1																			0
LENG8										0.0783784												0
LHFP			1																			0
LINC00283										0.0756757												0
LMO1			1																			0
LMO2			1																			0
LMO7																1						0
LONRF1																				1		0
LOXHD1										0.0891892												0
LPA																				1		0
LPP			1																			0
LRBA										0.0783784												0
LRCH2										0.0972973												0
LRIG3			1																			0
LRP1										0.0891892												0
LRRC14										0.0864865												0
LRRC30	1																					0
LRRC37A3																				1		0
LRRIQ1										0.0756757												0
LRRK1																1						0
LTBP4																				1		0
LURAP1L										0.0837838												0
LYL1			1																			0
MADD																1						0
MAF			1										1									0
MAFB			1										1									0
MAGEL2																				1		0
MAGI2										0.0837838										1		0
MALAT1			1															24				0
MALT1			1																			0
MAML2			1							0.113514												0
MAP1S										0.0864865												0
MAP2K2			1			1																0
MAP3K1																		22		1		0
MAP3K7																				1		0
MAPK8IP3										0.0837838												0
MAPKBP1																				1		0
Mar/10																1						0
MARK4										0.0837838												0
MAX			1																			0
MBD3L1	1																					0
MCC										0.0945946												0
MCCC1																1						0
MDGA2																				1		0
MDM4			1																			0
MDS2			1																			0
MECOM																		114				0
MECOM_EVI1			1																			0
MECOM_MDS1			1																			0
MED12			1			1																0
MED12L										0.116216						1						0
MEFV										0.0891892												0
MEGF8										0.0891892												0
MEN1			1			1							1									0
MET			1			1					1		1									0
MGAM										0.0918919												0
MIA3																1						0
MIR142																		122				0
MITF			1																			0
MKL1			1																			0
MLF1			1																			0
MLH3													1									0
MLLT1			1																			0
MLLT10			1																			0
MLLT11			1																			0
MLLT3			1								1											0
MLLT4			1																			0
MLLT6			1																			0
MMP14													1									0
MMP26										0.0945946												0
MN1			1																			0
MNX1			1																			0
MON2																1						0
MPL			1			1							1									0
MRGPRD	1																					0
MROH1																				1		0
MS4A5	1																					0
MSI2			1																			0
MSLN										0.137838												0
MSN			1																			0
MTCP1			1																			0
MTM1																				1		0
MTMR3										0.208108												0
MTOR																		61		1		0
MTUS2										0.0810811												0
MUC1			1																			0
MUC4										0.156757												0
MUC6										0.132432												0
MUSK													1									0
MUTYH			1										1									0
MYB			1																			0
MYC			1								1		1									0
MYCL			1								1									1		0
MYCN			1								1		1									0
MYD88			1			1																0
MYH2										0.102703												0
MYH4																1						0
MYH9			1										1									0
NACA			1																			0
NAV2										0.0864865						1						0
NCAPH2										0.0810811												0
NCKIPSD			1																			0
NCOA1			1													1						0
NCOA2			1																			0
NCOA3										0.0837838												0
NCOA4			1																			0
NCOR1																		117				0
NCOR2										0.140541												0
NDRG1			1																			0
NEK11													1									0
NFASC										0.0864865						1						0
NFE2L2			1			1												30		1		0
NFE2L3																		87				0
NFIB			1																			0
NFKB2			1										1									0
NHSL2																				1		0
NID1																1						0
NIN			1																			0
NKX2-1			1																			0
NLGN2																				1		0
NLRP2 /// NBN			1																			0
NLRP3										0.0783784												0
NME8	1																					0
NMS	1																					0
NOBOX																				1		0
NONO			1																			0
NOTCH1			1			1					1		1					18		1		0
NOTCH2			1			1										1				1		0
NOTCH3										0.0783784												0
NOTCH4										0.0783784												0
NPHP3										0.0756757												0
NPM1			1			1							1					33		1		0
NR4A3			1																			0
NRG1																				1		0
NRXN2										0.0810811										1		0
NRXN3										0.0810811												0
NSD1			1															110		1		0
NT5C2			1																			0
NTRK1			1										1									0
NTRK3			1			1							1									0
NTSR2										0.0756757												0
NUMA1			1																			0
NUP214			1																			0
NUP98			1																			0
NUTM1			1																			0
NUTM2A			1																			0
NUTM2B			1																			0
NAALAD2																1						0
OBSL1										0.0783784												0
OLIG2			1																			0
OMD			1																			0
OPRD1										0.0810811												0
OPRM1																				1		0
OR10A6	1																					0
OR10G4	1																					0
OR10G9	1																					0
OR10J3	1																					0
OR10S1	1																					0
OR10Z1	1																					0
OR13C3	1																					0
OR13C9	1																					0
OR2L13	1									0.0756757												0
OR2L3	1																					0
OR2M2	1																					0
OR2M5	1																					0
OR2T33	1																					0
OR2T6	1																					0
OR2T8	1																					0
OR4A15	1																					0
OR4A5	1																					0
OR4C46	1																					0
OR51A7	1																					0
OR51G2	1																					0
OR51I1	1																					0
OR51I2	1																					0
OR51V1	1															1						0
OR52A5	1																					0
OR52E4	1																					0
OR52E6	1																					0
OR52H1	1																					0
OR52N1	1																					0
OR5B12	1																					0
OR5B17	1																					0
OR5D18	1																					0
OR5F1	1																					0
OR5H2	1																					0
OR5H6																				1		0
OR5K3	1																					0
OR5W2	1																					0
OR6B3	1																					0
OR6K2	1																					0
OR6K3	1																					0
OR6N1	1																					0
OR6N2	1																					0
OR6T1	1																					0
OR7C1	1																					0
OR8B4	1																					0
OR8H1	1																					0
OR8J1	1																					0
OR8K1	1																					0
OTOF										0.0864865												0
P2RY8			1																			0
PAFAH1B2			1																			0
PALB2			1										1			1						0
PAN3																				1		0
PANX2										0.0783784												0
PAPPA										0.0864865												0
PARP1													1									0
PATZ1			1																			0
PAX3			1																			0
PAX5			1			1																0
PAX7			1																			0
PAX8			1																			0
PBRM1			1			1												10		1		0
PBX1			1																			0
PCDHA1										0.5												0
PCDHA11										0.251351												0
PCDHA12										0.22973												0
PCDHA13										0.172973												0
PCDHA2										0.483784												0
PCDHA3										0.478378												0
PCDHA4										0.462162												0
PCDHA5										0.440541												0
PCDHA6										0.435135												0
PCDHA7										0.413514												0
PCDHA8										0.348649												0
PCDHA9										0.343243												0
PCDHAC1										0.0945946												0
PCDHB10										0.0756757												0
PCDHB12										0.105405												0
PCDHB13										0.108108												0
PCDHB16										0.1												0
PCDHB2	1									0.110811												0
PCDHB3										0.116216												0
PCDHB5	1									0.0891892												0
PCDHB7										0.116216												0
PCDHB8										0.143243												0
PCDHB9										0.102703												0
PCDHGA1										0.381081												0
PCDHGA10										0.197297												0
PCDHGA11										0.159459												0
PCDHGA12										0.108108						1						0
PCDHGA2										0.372973												0
PCDHGA3										0.372973												0
PCDHGA4										0.354054												0
PCDHGA5										0.332432												0
PCDHGA6										0.310811												0
PCDHGA7										0.272973												0
PCDHGA8										0.248649												0
PCDHGA9										0.224324												0
PCDHGB1										0.359459												0
PCDHGB2										0.348649												0
PCDHGB3										0.318919												0
PCDHGB4										0.272973												0
PCDHGB6										0.208108												0
PCDHGB7										0.178378												0
PCDHGB8P										0.0864865												0
PCDHGC3										0.0756757												0
PCDHGC4																1						0
PCM1			1																			0
PCSK7			1																			0
PDCD1LG2			1																			0
PDE4DIP			1							0.0783784						1						0
PDE8B																				1		0
PDGFB			1																			0
PDGFRA			1			1					1		1					78				0
PDGFRB			1										1									0
PDGFRL																				1		0
PDHA2	1																					0
PEG10																				1		0
PER1			1																			0
PFN2																				1		0
PHF2										0.194595												0
PHF6			1			1												104		1		0
PHLPP1																				1		0
PHOX2B			1			1							1									0
PICALM			1																			0
PIEZO2																				1		0
PIM1			1										1									0
PITPNM3																1						0
PKD1										0.0756757												0
PKD1L2	1																					0
PKD2																				1		0
PLAG1			1										1									0
PLCH1																1						0
PLCL1																				1		0
PLEKHG4B										0.0918919												0
PLIN4										0.0810811												0
PLSCR5																				1		0
PLXNA1										0.0837838												0
PLXNA3										0.0810811												0
PLXNB2										0.0810811												0
PLXNB3										0.0918919												0
PLXND1										0.0783784												0
PML			1										1									0
PMS2			1										1									0
POLE										0.124324										1		0
POLQ										0.0756757								71				0
POLR3B																1						0
POT1			1																			0
POTEB	1																					0
POU2AF1			1																			0
POU5F1			1																			0
PPARG			1																			0
PPM1E										0.113514										1		0
PPP2R1A			1			1												96		1		0
PRAMEF11																				1		0
PRCC			1																			0
PRDM1			1			1																0
PRDM16			1										1									0
PRDM9	1																					0
PRF1			1																			0
PRG4																1						0
PRKAR1A			1			1							1									0
PRKAR1B																				1		0
PRKAA2																1						0
PROKR1	1																					0
PRR4										0.0918919												0
PRRX1			1																	1		0
PRX																		59				0
PSD										0.105405												0
PSIP1			1																			0
PTCHD2										0.0756757												0
PTGES3																				1		0
PTGS2													1									0
PTK7													1									0
PTPLA										0.0756757												0
PTPN11			1			1							1					106		1		0
PTPRQ										0.0864865												0
PTPRS										0.0810811												0
PTPRZ1										0.0864865												0
PXDNL										0.0810811												0
RABEP1			1																			0
RAC1			1																	1		0
RAD21																		123				0
RAD51B			1										1									0
RADIL										0.0918919												0
RAF1			1										1									0
RALGDS			1																			0
RANBP17			1																			0
RAP1GDS1			1																			0
RARA			1										1									0
RASGRF2																				1		0
RASSF1													1									0
RBM10																				1		0
RBM15			1																			0
RECQL4			1							0.1			1									0
REL			1										1									0
RET			1			1							1									0
RHEB																				1		0
RHOH			1																			0
RIMBP2										0.0756757												0
RIN3										0.0810811												0
RMI2			1																			0
RNF150																1						0
RNF43			1							0.110811												0
ROBO1										0.0891892												0
ROR1													1									0
RPL10			1																			0
RPL22			1															39				0
RPL5			1															118				0
RPN1			1																			0
RPS9										0.0864865												0
RTN4																1						0
RUNX1			1			1					1		1					34		1		0
RUNX1T1			1																			0
SALL3										0.0783784												0
SAP30																				1		0
SBDS			1																			0
SDC4			1																			0
SDHAF2			1																			0
SDHB			1																			0
SDHC			1																			0
SDHD			1																			0
SEC23IP																1						0
Sep/05			1																			0
Sep/06			1																			0
SERPINA4																1						0
SET			1																			0
SETBP1			1															31				0
SETD1A										0.0756757												0
SEZ6L																1						0
SEZ6L2																1						0
SF3B1			1			1												94				0
SFPQ			1																			0
SGPP2																				1		0
SH2B3			1			1																0
SH3GL1			1										1									0
SHANK1										0.0837838						1						0
SIDT2																1						0
SIN3A																		99				0
SLC12A2																				1		0
SLC19A1										0.135135												0
SLC2A7	1																					0
SLC34A2			1																			0
SLC45A3			1																			0
SLC8A1																1						0
SLCO1B1	1																					0
SLCO6A1																1						0
SLIT3										0.0756757												0
SMARCB1			1			1					1		1									0
SMARCE1			1																			0
SMC1A																		105				0
SMC3																		116				0
SMO			1			1					1		1									0
SNX18										0.0756757												0
SNX29			1																			0
SOCS1			1			1					1											0
SORCS1										0.116216												0
SOX17																		91		1		0
SOX2			1																			0
SPANXC	1																					0
SPECC1			1																			0
SPEG										0.0972973												0
SPHKAP																1						0
SPOP																		120				0
SPP1													1									0
SPTAN1										0.0837838			1									0
SPTBN5										0.0783784												0
SRC						1							1									0
SRGAP3			1																			0
SRRM1																1						0
SRSF2			1			1																0
SRSF3			1																			0
SS18			1																			0
SS18L1			1																			0
SSPO										0.127027												0
SSX1			1																			0
SSX2			1																			0
SSX4			1																			0
SSX4B																				1		0
ST7L																				1		0
STAB1										0.0918919												0
STAG2																		46				0
STAT1													1									0
STAT3			1			1							1									0
STIL /// PMEL			1																			0
STK11			1			1					1		1					40		1		0
STK11IP													1									0
STK35																				1		0
STRC																				1		0
SUFU			1			1							1									0
SUZ12			1																			0
SYCP1																1						0
SYCP2L										0.0837838												0
SYK			1										1									0
SYN1																				1		0
SYT16																1						0
SZT2										0.0810811												0
TAF1																		95				0
TAF15			1										1									0
TAF1C										0.0864865												0
TAF4																				1		0
TAL1			1																			0
TAL2			1																			0
TAS2R10	1																					0
TBL1XR1																		111				0
TBP										0.245946												0
TBX3																		37				0
TCEA1			1																			0
TCF12			1																			0
TCF3			1																			0
TCF7																				1		0
TCL1A			1																			0
TCL6			1																			0
TEK													1									0
TENM4										0.0972973												0
TERT			1																			0
TET1			1																			0
TET2			1			1					1							65		1		0
TFE3			1																			0
TFEB			1																			0
TFG			1																			0
TFPT			1																			0
TFRC			1																			0
TGFA													1									0
TGFBR1													1									0
THRAP3			1																			0
TLR4																		62				0
TLX1			1										1									0
TLX3			1										1									0
TM9SF1																1						0
TMCC3																1						0
TMEM131										0.0783784												0
TMEM132E																				1		0
TMEM151B										0.1												0
TMEM185A																				1		0
TMEM259										0.102703												0
TMPRSS13										0.164865												0
TMPRSS2			1																			0
TNFRSF14			1			1																0
TNFRSF17			1																			0
TNRC18										0.0972973												0
TNXB										0.110811						1				1		0
TOP1			1										1									0
TOP2A													1									0
TOPORS																1						0
TPM3			1																			0
TPM4			1																			0
TPO										0.0783784												0
TPR			1																			0
TPSG1										0.102703												0
TRA			1																			0
TRAF7			1																			0
TRB			1																			0
TRD			1																			0
TRIM24			1																			0
TRIM27			1																			0
TRIM33			1																			0
TRIM37																1						0
TRIM5										0.0783784												0
TRIM7																				1		0
TRIOBP										0.0756757												0
TRIP11			1																			0
TRIP12																1						0
TRPM4										0.0810811												0
TSC1			1			1					1		1									0
TSC2			1			1							1									0
TSHZ2																		51				0
TSPEAR										0.172973												0
TTC28										0.0783784												0
TTC37																1						0
TTC40										0.0837838												0
TTL			1																			0
TTN-AS1										0.478378												0
TUBA3C	1																					0
TWF1																				1		0
TAAR5	1																					0
U2AF1			1			1												63		1		0
UBE2O										0.0756757												0
UBE4B																1						0
UGT1A7																				1		0
UGT1A9																				1		0
UGT2B10																				1		0
UGT2B15																				1		0
UMOD										0.0810811												0
UNC80										0.118919												0
USP29																1						0
USP33																1						0
USP6			1																			0
USP9X																		85				0
VAV1																1						0
VEGFA													1									0
VEZF1																		100				0
VIT																1						0
VMO1										0.0837838												0
WAS			1										1									0
WDFY4										0.113514												0
WDR87										0.0891892												0
WHSC1			1										1									0
WHSC1L1			1																			0
WIF1			1																			0
WNK2										0.102703												0
WRN			1										1									0
WT1			1			1					1		1					56		1		0
WWC3																1						0
WWTR1			1																			0
XPA			1										1									0
XPC			1										1									0
XPO1			1																			0
YTHDC2																1						0
YWHAE			1																			0
ZBTB16			1																			0
ZEB2																				1		0
ZFPM1										0.0945946												0
ZFYVE26																1						0
ZIM3																				1		0
ZMYM2			1																			0
ZNF331			1																			0
ZNF354C																1						0
ZNF384			1																			0
ZNF469										0.140541												0
ZNF479	1															1						0
ZNF528																1						0
ZNF560	1																					0
ZNF707										0.0864865												0
ZNF804A										0.0783784												0
ZNF804B										0.0972973												0
ZNF814										0.113514												0
ZNF99	1																					0
ZNFX1																1						0
ZRSR2			1			1																0
ZSCAN1										0.0756757												0
ZSCAN25																				1		0
