# Supplementary material for: Analysis of a gene panel for targeted sequencing of colorectal cancer samples
Source: Oncotarget. 2018 Jan 10;9(10):9043–60. doi: 10.18632/oncotarget.24138 (PMC5823670; doi:10.18632/oncotarget.24138)
Supplement: Supplementary file 7 [file oncotarget-09-9043-s007.xlsx]

## Sheet: Filtering
LQLFLD
HF	CO	EG	EE	DK	G5	I0	I1	I2	I3	Total
yes	yes	yes	yes	yes	yes	1116	277	184	5	1582
yes	yes	yes	yes	yes	no	395	21	17	0	433
yes	yes	yes	yes	no	yes	0	2	4	0	6
yes	yes	yes	yes	no	no	7	8	8	0	23
yes	yes	yes	no	yes	no	0	0	8	0	8
yes	yes	yes	no	no	no	6	4	4	0	14
yes	yes	no	no	yes	yes	14946	32	0	0	14978
yes	yes	no	no	yes	no	1668	58	0	0	1726
yes	yes	no	no	no	yes	184	0	0	0	184
yes	no	no	no	no	no	4846	117	100	12	5075
											24029
no	yes	yes	yes	yes	yes	180	159	158	15	512
no	yes	yes	yes	yes	no	48	91	51	0	190
no	yes	yes	yes	no	yes	13	11	2	1	27
no	yes	yes	yes	no	no	46	63	87	1	197
no	yes	yes	no	no	yes	0	2	0	0	2
no	yes	yes	no	no	no	24	42	39	6	111
no	yes	no	no	yes	yes	508	1	0	0	509
no	yes	no	no	yes	no	488	4	8	0	500
no	yes	no	no	no	yes	54	26	7	0	87
no	no	no	no	no	no	229318	466	501	115	230400
											232535
Total						253847	1384	1178	155	256564
Supplementary Table S4a: LQ, LF or LD variants automatically filtered (non-unique)
MAIN
HF	CO	EG	EE	DK	G5	I0	I1	I2	I3	Total
yes	yes	yes	yes	yes	yes	29521	19926	12611	180	62238
yes	yes	yes	yes	yes	no	3154	1439	1634	1	6228
yes	yes	yes	yes	no	yes	18	108	261	0	387
yes	yes	yes	yes	no	no	30	23	14	0	67
yes	yes	yes	no	no	yes	0	2	0	0	2
yes	yes	yes	no	no	no	1	1	0	0	2
yes	yes	no	no	yes	yes	84259	450	76	7	84792
yes	yes	no	no	yes	no	14320	412	0	0	14732
yes	yes	no	no	no	yes	826	20	0	0	846
yes	yes	no	no	no	no	1	0	0	0	1
yes	no	no	no	no	no	14053	391	541	11	14996
											184291
no	yes	yes	yes	yes	yes	48188	30650	22352	217	101407
no	yes	yes	yes	yes	no	4015	2256	1838	18	8127
no	yes	yes	yes	no	yes	199	420	332	0	951
no	yes	yes	yes	no	no	1145	1068	1788	45	4046
no	yes	yes	no	yes	no	4	5	0	0	9
no	yes	yes	no	no	yes	1	195	0	0	196
no	yes	yes	no	no	no	151	203	251	3	608
no	yes	no	no	yes	yes	124156	1524	287	74	126041
no	yes	no	no	yes	no	13058	334	39	0	13431
no	yes	no	no	no	yes	2089	138	139	0	2366
no	yes	no	no	no	no	5	0	0	0	5
no	no	no	no	no	no	35978	1933	3728	766	42405
											299592
Total						375172	61498	45891	1322	483883
Supplementary Table S4b: HQ, HF and HD variants automatically filtered (non-unique)
UNIQUE
RE	CO	EG	EE	DK	G5	I0	I1	I2	I3	Total
yes	yes	yes	yes	yes	yes	530	330	229	4	1093
yes	yes	yes	yes	yes	no	39	16	9	0	64
yes	yes	yes	yes	no	yes	28	18	11	0	57
yes	yes	yes	yes	no	no	3	6	5	0	14
yes	yes	yes	no	yes	yes	7	3	2	0	12
yes	yes	yes	no	yes	no	1	1	0	0	2
yes	yes	yes	no	no	yes	21	13	11	0	45
yes	yes	yes	no	no	no	3	2	0	0	5
yes	yes	no	yes	yes	yes	16	8	6	0	30
yes	yes	no	yes	yes	no	3	2	4	0	9
yes	yes	no	yes	no	yes	10	6	12	0	28
yes	yes	no	yes	no	no	10	3	2	0	15
yes	yes	no	no	yes	yes	1962	28	11	1	2002
yes	yes	no	no	yes	no	257	15	10	1	283
yes	yes	no	no	no	yes	627	94	73	1	795
yes	no	no	no	no	no	15987	2235	3681	616	22519
											26973
no	yes	yes	yes	yes	yes	4	0	0	0	4
no	yes	no	yes	yes	yes	2	0	0	0	2
no	yes	no	no	yes	yes	108	0	0	0	108
no	yes	no	no	yes	no	15	1	0	0	16
no	yes	no	no	no	yes	37	0	0	0	37
no	no	no	no	no	no	696	5	2	1	704
											871
Total						20366	2786	4068	624	27844
Supplementary Table S4c: Total number of variants removed by applied filters (unique)
